# Supplementary material for: Burst of Young Retrogenes and Independent Retrogene Formation in Mammals
Source: PLoS One. 2009 Mar 27;4(3):e5040. doi: 10.1371/journal.pone.0005040 (PMC2657826; doi:10.1371/journal.pone.0005040)
Supplement: Table S2 — (0.12 MB XLS) [file pone.0005040.s003.xls]

## Sheet: Sheet1
species	ngene	nfam	rate
human	525	419	1.25298
chimp	415	350	1.18571
macaca	600	439	1.36674
mouse	594	477	1.24528
rat	586	413	1.41889
dog	331	214	1.54673
cow	398	286	1.39161
opossum	526	399	1.3183
chicken	150	122	1.22951
zebrafish	286	189	1.51323
fly	390	325	1.2
mosq	210	171	1.22807
Note :
rate	ngene / nfam
Without the requirements : parental and retrogene on different chromosome, Ka/Ks<=0.5, and any experimental evidence constraints
