# Supplementary material for: Burst of Young Retrogenes and Independent Retrogene Formation in Mammals
Source: PLoS One. 2009 Mar 27;4(3):e5040. doi: 10.1371/journal.pone.0005040 (PMC2657826; doi:10.1371/journal.pone.0005040)
Supplement: Table S3 — (0.23 MB XLS) [file pone.0005040.s004.xls]

## Sheet: Sheet1
fid	human	mouse	chimp	dog	cow	rat	macaca	opossum	chicken	zbfish	fly	mosq
ENSF00000000001	5	1	3	1	6	5	12	0	3	2	7	3
ENSF00000000011	0	0	0	0	0	1	2	0	0	0	0	0
ENSF00000000018	3	0	3	1	1	1	4	0	1	0	1	0
ENSF00000000022	0	0	0	1	0	1	0	0	0	0	0	0
ENSF00000000026	0	0	0	0	0	0	0	0	0	1	0	0
ENSF00000000027	0	0	0	0	0	0	0	1	0	0	0	0
ENSF00000000034	1	0	0	2	2	1	0	2	1	1	1	1
ENSF00000000041	0	0	0	0	0	0	0	0	0	1	0	0
ENSF00000000044	1	0	0	0	0	0	1	0	0	1	0	0
ENSF00000000054	0	0	0	0	0	0	0	0	0	1	0	0
ENSF00000000055	0	0	0	0	0	0	0	0	1	0	0	0
ENSF00000000058	0	1	0	1	0	0	0	1	0	0	0	0
ENSF00000000062	0	0	0	0	0	2	0	0	0	0	0	0
ENSF00000000064	0	1	1	1	0	2	1	0	0	0	1	0
ENSF00000000066	0	0	0	1	0	0	2	0	0	0	0	0
ENSF00000000072	0	0	0	0	1	0	0	0	0	0	0	0
ENSF00000000073	0	0	0	0	0	0	0	0	0	0	1	0
ENSF00000000076	0	0	0	0	0	0	1	2	0	0	1	0
ENSF00000000079	0	0	1	0	0	0	0	0	1	0	0	0
ENSF00000000080	0	0	0	0	0	0	1	0	0	0	0	1
ENSF00000000081	0	0	0	0	0	0	0	0	0	0	3	1
ENSF00000000082	0	0	1	0	0	0	2	1	0	0	0	0
ENSF00000000084	0	0	0	0	0	0	0	0	0	0	2	1
ENSF00000000087	0	0	0	0	1	0	0	0	0	0	0	0
ENSF00000000092	0	0	0	0	0	0	0	0	0	0	0	1
ENSF00000000095	1	0	1	0	1	2	2	2	0	0	0	0
ENSF00000000096	0	0	0	1	0	0	2	1	0	0	0	0
ENSF00000000097	0	0	0	0	1	0	1	1	0	0	0	0
ENSF00000000098	0	0	0	0	0	1	1	1	0	0	0	0
ENSF00000000107	0	0	0	0	0	0	0	0	0	0	0	1
ENSF00000000110	0	0	0	0	0	0	0	1	0	0	0	0
ENSF00000000111	1	0	1	0	0	0	1	0	0	0	0	0
ENSF00000000112	0	0	0	0	0	0	0	0	0	0	1	1
ENSF00000000113	1	1	2	1	2	1	3	1	2	5	0	0
ENSF00000000117	0	0	0	1	1	0	0	0	0	0	0	0
ENSF00000000122	0	0	0	0	0	0	0	0	0	0	1	0
ENSF00000000130	1	1	1	0	2	1	2	1	0	1	0	0
ENSF00000000134	2	0	2	0	0	3	3	3	1	0	0	1
ENSF00000000139	0	0	1	0	0	0	0	0	0	0	0	0
ENSF00000000140	1	0	1	0	0	1	1	2	0	0	1	0
ENSF00000000146	1	0	1	1	1	0	1	0	1	3	0	0
ENSF00000000148	0	0	0	0	0	0	0	0	0	0	0	1
ENSF00000000151	0	0	0	0	0	0	0	0	0	1	0	0
ENSF00000000153	1	0	1	0	0	0	0	0	0	0	0	0
ENSF00000000164	0	0	2	1	1	0	1	2	0	2	1	1
ENSF00000000182	0	1	0	0	0	1	0	0	0	0	0	0
ENSF00000000183	0	0	1	1	0	0	0	0	0	0	0	0
ENSF00000000188	0	1	0	1	0	0	0	0	3	2	0	0
ENSF00000000190	0	0	0	1	0	0	0	0	0	0	0	0
ENSF00000000192	0	0	1	0	0	2	1	0	0	0	0	0
ENSF00000000196	0	0	0	0	0	0	0	0	0	0	1	0
ENSF00000000200	0	0	0	0	0	0	0	0	0	0	2	0
ENSF00000000202	1	3	2	3	2	2	2	1	0	1	0	0
ENSF00000000217	0	1	0	1	0	0	0	0	0	2	0	0
ENSF00000000219	0	0	0	0	0	0	0	0	0	0	1	0
ENSF00000000228	0	0	0	0	0	1	0	0	0	0	0	0
ENSF00000000229	1	0	1	0	0	0	0	1	0	0	1	0
ENSF00000000230	0	0	0	0	0	0	0	0	0	0	2	1
ENSF00000000237	0	1	0	1	0	0	0	0	0	1	0	0
ENSF00000000238	1	1	0	0	1	1	3	0	0	1	0	0
ENSF00000000239	0	0	0	0	2	0	2	1	0	0	0	0
ENSF00000000241	0	0	0	0	0	0	0	0	0	0	1	0
ENSF00000000244	1	1	0	1	2	0	1	2	1	1	0	0
ENSF00000000245	3	0	0	0	0	0	0	0	0	0	0	0
ENSF00000000248	0	0	0	0	1	0	0	0	0	0	0	0
ENSF00000000251	1	1	0	0	1	1	0	1	0	1	2	0
ENSF00000000253	0	1	1	2	1	0	0	1	0	1	0	0
ENSF00000000255	0	0	0	0	0	0	0	1	0	0	0	0
ENSF00000000256	1	0	0	0	0	0	0	0	0	0	0	0
ENSF00000000259	0	0	0	0	0	1	0	0	0	0	0	0
ENSF00000000260	0	0	1	0	0	3	0	0	0	0	0	0
ENSF00000000262	0	0	0	0	0	0	0	0	0	0	1	0
ENSF00000000263	1	1	1	0	0	1	1	1	0	0	0	0
ENSF00000000265	0	0	0	0	0	0	1	0	0	0	0	0
ENSF00000000269	0	0	0	0	0	0	0	1	0	0	0	0
ENSF00000000270	1	0	1	0	0	0	1	1	1	0	0	0
ENSF00000000272	0	0	0	0	0	0	0	0	0	0	0	1
ENSF00000000274	0	0	0	0	0	0	0	0	0	0	0	1
ENSF00000000275	0	0	0	0	0	0	0	0	0	0	0	1
ENSF00000000276	0	0	2	0	0	0	0	0	0	0	0	0
ENSF00000000279	0	0	0	0	0	0	0	1	0	0	0	0
ENSF00000000281	0	0	0	0	0	0	0	1	0	0	0	0
ENSF00000000284	0	0	0	0	0	0	0	0	1	0	0	0
ENSF00000000285	0	0	0	0	0	0	0	0	0	0	0	1
ENSF00000000287	0	0	0	0	0	0	0	1	0	0	0	0
ENSF00000000291	0	0	0	0	1	0	0	0	0	0	0	0
ENSF00000000295	0	0	0	0	0	0	0	1	0	0	0	0
ENSF00000000297	0	0	2	0	0	0	0	0	0	0	0	0
ENSF00000000298	0	0	0	0	0	0	0	0	0	0	0	1
ENSF00000000300	0	0	0	1	1	0	1	0	0	0	0	0
ENSF00000000302	0	1	1	1	0	2	1	1	0	1	0	0
ENSF00000000304	0	0	0	0	0	1	0	0	0	0	0	0
ENSF00000000306	0	0	0	1	0	0	0	0	0	0	0	0
ENSF00000000310	0	0	0	0	0	0	0	0	0	0	2	0
ENSF00000000314	0	0	0	0	0	0	0	1	0	0	0	0
ENSF00000000316	0	0	0	1	1	0	0	0	0	0	0	0
ENSF00000000317	1	0	1	0	0	0	1	1	0	0	1	0
ENSF00000000325	0	0	0	0	0	0	0	0	0	1	0	0
ENSF00000000329	0	0	1	0	0	1	1	0	1	1	0	0
ENSF00000000332	0	0	0	0	1	0	0	1	0	0	0	0
ENSF00000000335	0	0	0	0	0	0	0	0	0	0	0	1
ENSF00000000336	0	3	1	1	2	2	2	2	1	1	1	0
ENSF00000000338	0	0	0	0	0	0	0	0	1	0	0	1
ENSF00000000341	0	0	0	0	0	0	0	0	0	0	1	0
ENSF00000000350	0	0	0	0	0	0	1	0	0	0	0	0
ENSF00000000354	1	2	1	0	0	2	2	1	1	2	0	0
ENSF00000000357	0	0	0	0	0	0	0	0	0	0	1	0
ENSF00000000362	0	0	0	0	0	0	0	0	0	0	1	0
ENSF00000000363	0	0	0	0	0	0	0	0	0	1	0	0
ENSF00000000364	1	3	0	1	0	1	0	1	0	3	0	1
ENSF00000000367	0	0	0	0	0	0	0	0	0	0	1	0
ENSF00000000380	2	0	1	0	0	0	1	1	0	0	0	0
ENSF00000000381	1	1	1	0	2	1	1	0	2	1	0	0
ENSF00000000388	0	0	0	0	0	0	0	0	2	0	0	0
ENSF00000000389	0	0	0	0	0	0	1	0	0	0	0	0
ENSF00000000390	0	0	0	0	1	1	1	0	0	0	1	0
ENSF00000000396	1	1	1	0	0	1	0	1	1	0	0	0
ENSF00000000397	0	0	0	0	0	0	0	0	0	0	0	1
ENSF00000000402	1	1	1	0	0	1	1	0	0	0	1	1
ENSF00000000405	0	0	0	0	0	0	0	0	0	0	0	1
ENSF00000000413	1	1	0	1	0	0	1	1	0	1	0	0
ENSF00000000415	0	0	1	0	1	0	1	0	0	0	0	0
ENSF00000000418	2	1	1	0	1	1	1	0	0	0	0	0
ENSF00000000438	0	0	0	0	0	0	0	0	0	0	1	1
ENSF00000000441	0	0	0	1	0	0	0	0	0	0	0	0
ENSF00000000443	0	0	0	0	1	0	0	0	0	0	0	0
ENSF00000000445	0	0	0	0	0	0	0	0	0	0	0	1
ENSF00000000451	0	0	0	0	0	0	0	1	0	0	0	0
ENSF00000000455	0	1	0	1	1	0	0	1	1	1	0	0
ENSF00000000462	1	0	0	0	0	0	0	0	0	1	0	0
ENSF00000000469	0	0	0	0	0	0	0	0	0	0	1	1
ENSF00000000470	0	0	0	0	0	0	0	0	0	0	0	1
ENSF00000000475	1	0	0	0	0	1	0	0	0	0	0	0
ENSF00000000479	0	0	0	0	0	0	0	0	0	0	0	2
ENSF00000000480	0	0	0	0	0	0	0	0	0	0	1	0
ENSF00000000482	1	0	1	0	0	1	1	1	0	1	0	1
ENSF00000000483	0	0	0	0	0	0	0	0	0	0	1	1
ENSF00000000484	0	0	0	0	0	0	0	0	0	0	1	0
ENSF00000000485	1	0	1	0	0	1	1	0	0	0	1	0
ENSF00000000491	0	0	0	0	0	0	0	0	0	0	2	1
ENSF00000000493	0	0	0	0	0	0	0	0	0	0	1	0
ENSF00000000496	0	1	0	0	0	0	1	0	0	0	0	0
ENSF00000000502	0	0	0	0	0	0	0	1	0	0	0	0
ENSF00000000504	0	0	0	1	0	0	0	1	0	0	0	0
ENSF00000000507	0	0	0	0	0	0	0	0	0	0	0	1
ENSF00000000508	0	0	0	0	0	0	1	0	0	0	0	0
ENSF00000000515	0	0	0	0	0	0	0	0	0	0	0	1
ENSF00000000517	0	0	0	0	0	0	1	0	1	2	0	0
ENSF00000000520	0	0	0	0	0	0	0	0	0	0	1	1
ENSF00000000526	0	0	0	0	0	0	0	0	0	0	1	0
ENSF00000000529	0	0	0	0	1	1	0	0	0	0	0	0
ENSF00000000532	1	1	1	0	0	1	0	1	0	1	1	0
ENSF00000000537	1	0	0	0	0	1	0	0	0	0	0	0
ENSF00000000543	0	0	1	0	0	0	0	0	0	0	0	1
ENSF00000000551	0	0	0	0	0	0	0	1	0	0	1	1
ENSF00000000552	0	0	0	0	0	0	0	0	0	1	0	0
ENSF00000000556	0	1	0	1	1	1	1	0	1	1	0	0
ENSF00000000557	0	0	0	0	0	0	0	0	0	0	1	0
ENSF00000000558	0	0	1	0	0	0	1	0	0	1	1	0
ENSF00000000560	0	0	0	0	0	0	0	0	0	0	1	0
ENSF00000000566	0	0	0	0	0	0	0	0	0	1	0	0
ENSF00000000568	0	0	0	0	1	0	0	0	0	0	0	0
ENSF00000000569	0	0	0	0	0	0	0	0	1	1	0	0
ENSF00000000580	0	0	0	0	1	0	0	0	0	0	0	0
ENSF00000000581	0	0	0	0	0	0	0	0	0	1	0	0
ENSF00000000582	1	0	1	0	0	0	0	0	0	0	0	0
ENSF00000000583	0	1	0	0	0	0	0	0	0	0	0	0
ENSF00000000587	1	0	1	0	0	0	0	0	0	0	0	0
ENSF00000000589	0	0	0	0	0	0	0	0	0	1	0	0
ENSF00000000590	0	0	0	0	0	0	0	0	0	0	1	0
ENSF00000000591	0	0	0	0	1	0	0	0	0	0	0	0
ENSF00000000592	0	1	0	0	0	1	0	0	0	0	7	3
ENSF00000000593	2	1	1	0	0	2	1	2	1	0	0	1
ENSF00000000595	0	0	0	0	0	0	0	0	0	0	1	0
ENSF00000000599	0	0	0	0	0	0	0	1	0	0	0	0
ENSF00000000606	0	0	0	0	0	0	0	0	0	0	1	0
ENSF00000000608	0	1	0	0	0	0	0	0	0	0	0	1
ENSF00000000622	0	0	0	0	0	0	1	0	0	0	0	0
ENSF00000000624	0	0	0	0	0	1	0	0	0	0	0	0
ENSF00000000626	0	0	0	0	0	0	0	0	0	0	0	1
ENSF00000000627	1	0	0	1	0	2	0	0	0	0	0	0
ENSF00000000628	0	0	0	1	0	0	0	0	0	0	0	0
ENSF00000000629	1	1	1	1	0	0	1	1	0	0	0	0
ENSF00000000635	0	0	0	0	0	0	0	0	0	0	1	0
ENSF00000000637	0	0	0	0	0	0	0	0	0	0	1	0
ENSF00000000638	0	0	0	1	0	0	0	1	0	0	1	0
ENSF00000000643	0	1	0	0	0	1	0	1	0	0	0	0
ENSF00000000655	0	0	0	0	0	0	1	0	0	1	0	0
ENSF00000000656	0	0	0	0	0	0	0	0	0	0	0	1
ENSF00000000663	1	0	1	0	0	0	1	0	0	0	0	0
ENSF00000000672	0	0	0	0	1	0	0	1	1	1	0	0
ENSF00000000678	0	0	0	0	0	0	0	0	0	0	0	1
ENSF00000000682	0	0	0	0	0	0	0	1	0	0	0	0
ENSF00000000684	0	0	0	0	0	0	0	0	0	0	2	0
ENSF00000000685	0	0	0	0	0	0	0	0	0	1	0	0
ENSF00000000686	0	0	0	0	0	0	0	0	0	2	0	0
ENSF00000000691	0	0	0	0	1	0	0	0	0	0	0	0
ENSF00000000699	0	0	0	0	0	0	1	1	0	0	0	0
ENSF00000000700	0	0	0	0	1	1	0	0	0	0	0	0
ENSF00000000702	0	0	0	0	0	1	0	0	0	0	0	0
ENSF00000000716	0	0	0	0	0	0	0	1	0	0	0	0
ENSF00000000732	1	0	1	0	0	0	1	0	0	0	0	0
ENSF00000000735	0	1	0	0	0	0	0	0	0	0	0	0
ENSF00000000737	1	0	0	0	0	0	0	0	0	0	0	0
ENSF00000000742	0	0	0	0	0	0	0	0	0	0	1	0
ENSF00000000746	0	0	0	0	1	0	0	0	0	0	0	0
ENSF00000000747	0	0	0	0	0	0	0	0	0	0	0	1
ENSF00000000750	0	0	1	0	0	0	0	0	0	0	0	0
ENSF00000000757	0	0	0	0	0	1	0	0	0	0	0	0
ENSF00000000764	0	0	0	0	0	0	0	0	0	0	1	0
ENSF00000000767	0	0	1	0	0	0	0	0	0	0	0	1
ENSF00000000790	0	1	1	0	0	2	0	0	0	0	0	0
ENSF00000000801	0	0	0	0	0	1	1	1	0	0	0	1
ENSF00000000820	0	0	0	0	0	0	0	0	0	0	0	1
ENSF00000000823	0	1	0	0	0	0	0	0	0	0	1	0
ENSF00000000826	0	0	0	0	0	0	0	0	0	0	1	0
ENSF00000000827	0	0	0	0	0	0	1	0	0	0	0	0
ENSF00000000832	0	0	0	0	0	0	0	1	0	0	1	0
ENSF00000000835	0	0	0	0	0	0	0	0	0	0	1	0
ENSF00000000836	0	0	1	0	0	0	1	0	0	0	0	0
ENSF00000000838	0	0	0	0	0	0	0	0	1	0	0	0
ENSF00000000841	0	0	0	0	0	0	0	1	0	0	0	0
ENSF00000000844	0	0	0	1	0	0	0	0	0	0	0	0
ENSF00000000850	0	0	0	0	0	0	0	0	0	0	0	1
ENSF00000000865	0	0	0	0	0	0	0	0	1	0	0	0
ENSF00000000876	0	0	0	0	0	0	0	1	0	0	0	0
ENSF00000000880	0	1	0	0	1	0	0	0	1	0	0	0
ENSF00000000881	1	1	1	0	1	0	1	1	1	1	0	0
ENSF00000000885	0	0	0	0	0	0	0	1	0	0	0	0
ENSF00000000888	1	2	1	0	0	2	1	0	1	1	0	0
ENSF00000000896	0	1	0	0	0	0	0	0	0	0	0	0
ENSF00000000898	0	0	0	1	1	0	0	0	0	0	0	0
ENSF00000000902	0	0	0	0	0	0	0	0	0	0	1	0
ENSF00000000907	0	0	0	0	0	0	0	1	0	0	0	0
ENSF00000000913	0	0	1	0	0	0	1	0	0	0	0	0
ENSF00000000916	1	1	1	1	0	0	0	0	0	0	0	0
ENSF00000000919	0	0	0	0	1	0	0	0	0	0	0	0
ENSF00000000920	0	0	0	0	0	0	0	0	0	0	0	1
ENSF00000000922	0	0	0	0	1	1	0	0	1	1	0	0
ENSF00000000928	0	0	0	0	0	0	0	0	0	0	0	1
ENSF00000000929	0	0	0	0	0	0	0	0	0	0	1	0
ENSF00000000933	1	0	0	0	0	0	1	0	0	0	1	0
ENSF00000000936	0	0	0	0	0	0	0	0	1	0	0	0
ENSF00000000938	1	0	0	0	0	0	0	0	0	0	0	0
ENSF00000000949	0	0	0	0	1	0	1	0	0	0	0	0
ENSF00000000954	0	0	0	0	0	0	0	1	0	0	1	0
ENSF00000000959	0	0	0	0	0	1	0	0	0	0	0	0
ENSF00000000963	0	0	1	0	0	1	0	1	0	0	0	0
ENSF00000000965	0	0	1	0	0	0	0	1	0	1	1	0
ENSF00000000967	0	1	0	0	0	0	0	0	0	0	0	0
ENSF00000000970	0	0	0	0	0	0	0	0	0	0	1	0
ENSF00000000979	0	1	0	0	0	0	0	0	0	0	0	0
ENSF00000000999	1	0	1	0	0	1	1	0	0	0	1	0
ENSF00000001004	0	0	1	0	0	0	0	0	0	0	0	0
ENSF00000001008	0	0	0	0	0	0	0	1	0	0	0	0
ENSF00000001011	0	0	0	0	0	0	0	0	0	0	1	0
ENSF00000001020	0	0	0	0	0	0	1	0	0	0	0	0
ENSF00000001026	1	1	1	0	0	0	0	1	0	0	0	0
ENSF00000001029	1	1	1	0	1	1	1	0	0	0	1	0
ENSF00000001033	0	0	1	0	0	0	1	0	0	0	0	0
ENSF00000001035	1	1	1	0	1	1	0	1	0	1	0	0
ENSF00000001040	0	0	0	0	1	0	0	0	0	0	0	0
ENSF00000001047	0	0	0	0	0	0	0	0	1	0	0	0
ENSF00000001049	1	0	0	0	0	0	1	0	0	0	0	0
ENSF00000001054	0	0	0	0	0	0	0	0	0	0	1	1
ENSF00000001056	0	0	0	0	0	0	0	1	0	0	0	0
ENSF00000001060	0	1	0	0	1	0	0	1	0	1	1	0
ENSF00000001067	0	0	0	0	0	0	0	0	0	0	0	1
ENSF00000001072	0	1	0	0	1	1	1	0	0	0	0	0
ENSF00000001073	0	0	1	0	0	1	1	1	0	0	0	0
ENSF00000001085	0	0	0	0	0	0	0	0	0	0	1	0
ENSF00000001088	0	0	1	0	0	1	0	0	1	2	0	0
ENSF00000001097	1	0	0	0	0	1	2	0	0	0	1	0
ENSF00000001114	1	0	0	0	0	2	0	0	0	0	0	0
ENSF00000001117	0	0	0	0	0	0	1	0	0	0	1	0
ENSF00000001120	0	0	0	0	0	0	0	0	0	0	0	1
ENSF00000001124	0	0	1	0	0	1	0	1	1	1	0	0
ENSF00000001129	2	1	0	1	0	1	0	0	1	0	0	1
ENSF00000001134	0	0	0	0	0	0	0	0	0	0	1	0
ENSF00000001136	0	0	0	0	0	1	1	0	0	0	0	0
ENSF00000001141	1	0	0	0	0	0	0	0	0	0	0	0
ENSF00000001149	0	0	0	0	1	0	0	0	0	0	0	0
ENSF00000001150	0	0	0	0	0	0	0	0	0	0	0	1
ENSF00000001156	0	0	0	0	0	0	1	0	0	0	0	0
ENSF00000001157	0	0	0	0	0	0	0	1	0	0	0	0
ENSF00000001160	1	0	1	0	0	0	0	0	0	0	0	0
ENSF00000001161	0	0	0	0	0	0	1	0	0	0	0	0
ENSF00000001170	1	1	1	0	0	0	0	0	0	0	0	0
ENSF00000001173	0	0	0	0	0	0	1	0	0	0	0	0
ENSF00000001176	0	0	0	1	1	0	0	0	0	0	0	0
ENSF00000001185	1	1	1	0	0	0	1	0	0	0	0	0
ENSF00000001186	1	0	0	1	0	0	0	0	0	0	0	0
ENSF00000001187	0	0	1	1	0	0	0	0	0	0	1	0
ENSF00000001194	0	0	0	0	0	0	0	0	0	0	1	0
ENSF00000001206	1	0	1	0	0	1	1	2	0	0	0	0
ENSF00000001207	0	0	1	0	0	0	0	0	0	0	0	0
ENSF00000001215	0	0	0	0	0	0	0	0	0	1	0	0
ENSF00000001229	0	0	0	0	0	0	1	0	0	0	1	0
ENSF00000001231	0	0	0	0	0	0	1	1	0	0	0	0
ENSF00000001240	1	0	0	0	0	0	0	0	0	0	0	0
ENSF00000001242	0	0	0	1	0	0	0	0	0	0	0	0
ENSF00000001254	0	0	0	0	0	0	0	0	1	0	0	0
ENSF00000001255	0	0	0	0	0	0	0	0	0	0	1	0
ENSF00000001258	0	0	0	0	0	0	0	1	0	0	1	0
ENSF00000001259	0	0	0	0	0	0	0	0	0	0	1	0
ENSF00000001261	0	0	0	0	0	1	0	0	0	0	0	0
ENSF00000001272	0	0	0	0	0	0	0	0	0	0	1	0
ENSF00000001286	0	0	0	0	0	0	0	0	0	0	1	0
ENSF00000001288	0	0	0	0	0	1	0	0	0	0	0	0
ENSF00000001295	0	0	0	0	0	0	0	1	0	0	1	0
ENSF00000001306	1	0	0	0	0	0	0	0	0	0	0	0
ENSF00000001311	1	1	1	1	0	1	0	1	0	0	0	0
ENSF00000001312	0	1	0	0	1	0	0	0	0	0	0	0
ENSF00000001318	0	0	1	0	0	0	1	0	0	0	1	0
ENSF00000001320	0	0	0	1	0	0	0	0	0	0	0	0
ENSF00000001325	0	0	1	0	0	0	1	0	0	0	0	0
ENSF00000001327	1	0	0	0	0	0	0	0	0	0	0	0
ENSF00000001329	0	0	0	0	0	0	0	0	0	0	1	1
ENSF00000001330	0	0	0	0	0	1	0	0	1	0	0	0
ENSF00000001338	0	0	0	0	0	0	0	1	0	0	0	0
ENSF00000001345	1	0	1	0	2	0	1	0	0	0	0	0
ENSF00000001348	0	0	0	0	0	2	0	1	0	0	0	0
ENSF00000001350	0	0	0	0	0	0	0	0	0	0	1	0
ENSF00000001355	0	0	1	2	0	1	2	0	0	0	0	1
ENSF00000001360	0	0	0	0	0	0	0	0	1	0	0	0
ENSF00000001365	0	1	0	0	0	0	1	0	0	0	0	0
ENSF00000001366	1	1	1	0	1	0	1	0	1	0	0	0
ENSF00000001368	1	0	1	0	0	0	1	1	0	0	0	0
ENSF00000001370	0	0	0	0	0	0	1	0	0	0	0	0
ENSF00000001388	0	0	0	0	0	1	1	0	0	0	0	0
ENSF00000001391	0	0	0	0	0	0	0	0	0	0	1	0
ENSF00000001392	0	0	0	0	0	0	0	1	0	0	0	0
ENSF00000001397	0	0	0	0	0	0	0	0	0	1	0	0
ENSF00000001399	0	0	0	0	0	0	1	0	0	0	0	0
ENSF00000001410	0	0	0	1	0	0	1	0	0	0	0	0
ENSF00000001413	0	0	1	0	0	0	0	0	0	0	0	0
ENSF00000001425	0	0	0	0	0	0	0	0	0	0	0	1
ENSF00000001429	0	0	0	0	0	0	0	0	0	0	1	1
ENSF00000001437	0	1	1	0	0	1	0	0	1	0	0	0
ENSF00000001440	0	0	0	0	0	0	0	0	0	0	0	1
ENSF00000001441	0	0	0	0	0	0	0	1	1	0	0	0
ENSF00000001444	0	0	0	0	0	0	1	0	0	0	0	0
ENSF00000001453	0	0	0	0	0	0	1	0	0	0	0	0
ENSF00000001457	0	0	0	0	0	0	0	0	0	1	0	0
ENSF00000001470	0	0	0	0	0	1	0	0	0	0	0	0
ENSF00000001477	0	0	0	1	2	0	0	0	1	1	0	0
ENSF00000001481	0	0	0	0	0	0	0	0	0	0	1	0
ENSF00000001484	1	0	1	1	1	0	1	0	0	0	0	0
ENSF00000001490	0	0	0	1	0	0	0	0	0	1	0	0
ENSF00000001495	0	0	0	0	0	0	1	0	0	0	0	0
ENSF00000001496	0	0	0	0	0	0	0	0	0	0	1	0
ENSF00000001497	0	0	0	0	0	0	0	0	0	0	1	0
ENSF00000001510	1	1	0	0	1	1	0	0	0	0	0	0
ENSF00000001511	0	0	1	0	0	0	0	1	2	1	0	0
ENSF00000001527	1	0	0	0	1	0	0	0	1	0	0	0
ENSF00000001541	0	0	1	0	1	0	0	0	0	0	0	0
ENSF00000001543	0	0	0	0	0	0	0	0	0	0	0	1
ENSF00000001545	0	0	0	0	0	0	0	0	0	1	1	0
ENSF00000001549	0	0	0	1	0	0	0	0	0	0	0	0
ENSF00000001553	0	0	0	0	0	0	0	0	0	1	0	0
ENSF00000001555	0	0	0	1	0	0	0	0	1	0	0	0
ENSF00000001556	0	0	0	0	1	0	0	0	0	0	0	0
ENSF00000001567	0	0	0	0	0	1	0	0	0	0	1	1
ENSF00000001576	0	0	0	0	0	0	0	0	1	1	0	0
ENSF00000001588	0	0	0	0	0	0	0	2	0	0	0	0
ENSF00000001590	0	0	0	0	0	1	0	0	0	0	0	0
ENSF00000001595	0	0	0	0	0	0	1	0	0	0	0	0
ENSF00000001603	0	0	0	0	0	0	1	0	0	0	0	0
ENSF00000001610	1	1	1	0	1	0	1	1	0	1	0	0
ENSF00000001615	0	0	0	0	0	0	1	0	0	0	0	0
ENSF00000001620	0	1	1	0	0	0	0	0	0	0	0	0
ENSF00000001624	0	0	1	0	0	1	0	0	0	0	0	0
ENSF00000001629	0	0	1	0	0	0	0	1	2	0	0	0
ENSF00000001630	0	0	0	0	0	0	1	0	0	0	0	0
ENSF00000001639	1	1	1	1	0	1	2	0	0	0	0	0
ENSF00000001644	0	0	0	0	0	0	0	0	0	0	1	0
ENSF00000001663	0	1	0	0	0	1	1	1	0	0	0	1
ENSF00000001666	0	0	0	0	0	0	0	0	0	0	1	0
ENSF00000001668	0	0	0	0	0	0	0	1	1	1	0	0
ENSF00000001678	0	0	0	0	1	0	0	0	0	0	0	0
ENSF00000001681	0	0	0	0	0	0	0	1	0	0	0	0
ENSF00000001689	1	0	0	0	0	1	1	0	0	0	0	0
ENSF00000001711	0	0	0	0	0	0	1	0	0	0	0	0
ENSF00000001729	0	0	0	0	1	0	0	0	0	0	0	0
ENSF00000001738	0	0	0	0	0	0	0	1	0	0	0	0
ENSF00000001740	0	0	0	0	0	0	0	0	0	1	0	0
ENSF00000001746	0	0	0	0	0	1	0	1	0	0	0	0
ENSF00000001747	1	0	1	0	0	0	0	0	0	0	0	0
ENSF00000001752	0	0	0	1	0	0	0	0	0	0	0	0
ENSF00000001754	0	0	0	0	1	0	0	0	0	0	0	0
ENSF00000001769	0	0	0	0	0	0	0	0	0	0	0	1
ENSF00000001774	0	0	0	0	0	0	0	1	0	0	0	0
ENSF00000001785	0	0	0	1	0	0	1	0	0	0	1	0
ENSF00000001788	0	0	0	0	0	0	0	0	0	0	1	0
ENSF00000001789	0	0	0	0	0	0	0	0	0	0	1	0
ENSF00000001821	1	1	1	0	0	0	1	0	0	0	0	0
ENSF00000001829	0	0	0	0	0	0	1	0	0	0	0	0
ENSF00000001831	0	0	1	0	0	1	0	0	0	0	0	0
ENSF00000001841	0	0	0	0	1	0	0	0	0	0	0	1
ENSF00000001844	0	1	0	0	0	1	0	0	0	0	0	0
ENSF00000001851	0	0	1	0	1	1	0	1	0	1	0	0
ENSF00000001856	0	0	0	0	0	0	0	0	0	1	0	0
ENSF00000001858	0	1	0	0	0	0	0	0	0	0	0	1
ENSF00000001864	1	0	1	0	0	0	1	0	0	0	0	0
ENSF00000001869	1	0	1	0	0	1	1	0	1	0	0	0
ENSF00000001873	0	0	1	0	0	0	0	0	0	0	0	0
ENSF00000001874	0	0	0	0	0	0	2	0	0	0	0	0
ENSF00000001896	1	0	1	1	1	0	1	1	1	0	0	0
ENSF00000001897	0	0	1	0	0	1	0	0	0	0	0	0
ENSF00000001907	0	0	0	0	0	0	0	0	0	0	0	1
ENSF00000001912	0	0	0	0	0	1	0	0	0	0	0	0
ENSF00000001913	0	0	0	0	0	0	1	0	0	0	0	0
ENSF00000001919	0	0	0	0	0	0	1	0	0	0	0	0
ENSF00000001923	0	0	0	0	0	0	0	0	0	0	1	0
ENSF00000001928	0	0	0	0	0	0	0	0	0	0	0	1
ENSF00000001931	1	1	0	0	1	0	1	1	1	0	0	0
ENSF00000001950	0	0	0	0	0	1	0	0	0	0	0	0
ENSF00000001960	0	0	0	1	1	1	0	0	0	0	0	0
ENSF00000001969	0	1	0	1	1	0	1	0	0	0	0	0
ENSF00000001986	0	0	0	0	0	0	0	0	0	0	1	0
ENSF00000001989	1	1	3	1	0	0	2	1	0	0	0	1
ENSF00000001992	0	0	0	0	1	0	0	0	0	0	0	0
ENSF00000001998	0	0	0	0	0	1	0	0	0	0	0	0
ENSF00000001999	0	0	0	0	0	1	0	0	0	0	1	1
ENSF00000002009	1	0	1	0	0	1	1	0	0	0	0	0
ENSF00000002013	0	0	0	0	0	0	0	0	0	0	1	0
ENSF00000002030	0	0	0	0	0	1	1	0	0	0	0	0
ENSF00000002038	0	0	0	0	0	0	0	0	1	0	0	0
ENSF00000002049	0	0	1	1	0	1	1	1	1	1	0	0
ENSF00000002051	0	0	1	0	0	0	1	0	0	0	0	0
ENSF00000002053	0	0	0	0	0	0	0	0	0	0	1	0
ENSF00000002056	0	0	0	0	0	0	0	0	0	0	1	0
ENSF00000002059	0	0	0	0	0	0	1	0	0	0	1	0
ENSF00000002061	0	0	0	0	1	0	0	0	0	0	0	0
ENSF00000002062	0	1	0	0	0	1	0	0	0	0	1	0
ENSF00000002075	0	0	0	0	1	0	0	0	0	0	0	0
ENSF00000002076	0	0	0	0	0	0	0	0	0	0	1	0
ENSF00000002078	0	0	0	0	0	0	0	0	0	0	0	1
ENSF00000002079	0	0	0	0	0	0	0	0	0	0	1	0
ENSF00000002088	0	0	0	0	0	0	1	0	0	0	0	0
ENSF00000002095	0	0	0	0	0	0	0	0	0	0	0	1
ENSF00000002096	0	0	0	0	0	0	0	0	0	0	0	1
ENSF00000002101	0	0	0	0	0	0	1	0	0	0	0	0
ENSF00000002106	0	0	0	0	0	0	0	0	0	0	1	1
ENSF00000002115	1	0	0	1	0	1	0	1	0	0	0	0
ENSF00000002119	1	0	0	0	0	1	1	0	2	0	0	0
ENSF00000002127	0	0	1	0	0	0	0	0	0	0	0	0
ENSF00000002128	0	0	0	0	0	0	0	0	0	0	0	1
ENSF00000002136	0	0	1	0	0	0	1	0	0	0	0	0
ENSF00000002144	0	0	0	0	1	0	0	0	0	0	1	0
ENSF00000002146	0	0	1	0	0	0	0	0	0	0	0	0
ENSF00000002153	0	0	0	0	0	0	1	0	0	0	0	0
ENSF00000002157	0	0	0	0	0	0	1	1	0	0	0	0
ENSF00000002159	0	0	0	0	0	0	0	0	0	0	1	0
ENSF00000002162	0	0	0	0	0	1	0	0	0	0	0	0
ENSF00000002171	0	0	0	0	0	0	0	0	0	0	1	1
ENSF00000002186	1	0	0	0	0	0	0	0	0	0	0	0
ENSF00000002188	0	0	0	0	0	1	0	0	0	0	0	0
ENSF00000002192	0	0	0	0	0	0	0	0	0	0	0	1
ENSF00000002193	1	0	0	0	0	0	0	0	0	0	0	0
ENSF00000002208	0	0	0	0	0	1	0	0	0	0	0	0
ENSF00000002215	0	0	0	0	0	0	0	1	0	0	0	0
ENSF00000002220	0	0	1	0	0	0	0	0	0	0	0	0
ENSF00000002241	0	0	1	0	0	0	0	0	0	0	0	0
ENSF00000002246	0	0	0	0	0	1	1	0	0	0	0	0
ENSF00000002256	0	0	0	0	0	0	1	0	0	0	0	0
ENSF00000002257	0	0	0	0	0	0	1	0	0	0	0	0
ENSF00000002263	0	0	0	0	0	0	1	0	0	0	0	0
ENSF00000002267	0	0	0	1	0	1	0	0	0	0	0	0
ENSF00000002268	0	0	0	0	0	0	0	0	0	1	0	0
ENSF00000002288	0	0	1	0	0	0	0	0	0	0	0	0
ENSF00000002295	0	0	0	1	0	0	0	1	0	1	0	0
ENSF00000002304	0	0	0	0	0	0	0	0	1	0	0	0
ENSF00000002306	0	0	0	0	0	0	1	0	0	0	0	0
ENSF00000002308	0	1	0	0	1	0	0	1	0	0	0	0
ENSF00000002314	0	0	0	0	0	0	0	1	0	0	0	0
ENSF00000002318	1	1	1	0	1	1	1	0	0	0	0	0
ENSF00000002323	1	0	0	0	0	0	0	0	0	0	0	0
ENSF00000002324	1	1	0	0	0	0	0	0	0	0	0	0
ENSF00000002326	1	1	0	0	0	0	1	0	0	0	0	0
ENSF00000002327	0	0	0	0	0	1	1	0	0	0	0	0
ENSF00000002328	0	0	0	0	0	0	0	0	0	1	0	0
ENSF00000002336	0	1	0	0	0	2	1	0	0	0	0	0
ENSF00000002345	0	0	0	0	0	0	0	0	0	0	1	0
ENSF00000002348	0	0	1	0	0	1	0	0	0	0	0	0
ENSF00000002351	0	0	0	0	0	1	0	0	0	0	0	0
ENSF00000002361	0	1	0	0	0	1	0	1	0	0	0	0
ENSF00000002368	0	0	0	0	0	0	1	0	0	0	0	0
ENSF00000002371	1	0	0	0	0	0	0	0	0	0	0	0
ENSF00000002378	0	0	0	0	0	0	0	0	0	0	1	0
ENSF00000002380	0	0	0	0	1	0	1	0	0	1	0	0
ENSF00000002414	1	1	1	0	1	0	0	0	1	1	0	0
ENSF00000002425	0	0	1	0	0	0	1	0	0	0	0	0
ENSF00000002428	0	1	0	1	0	1	0	0	0	0	1	0
ENSF00000002434	0	0	1	0	0	0	1	0	0	0	0	0
ENSF00000002440	0	0	1	0	0	1	0	0	0	0	0	0
ENSF00000002444	1	1	0	0	1	0	1	0	0	1	0	0
ENSF00000002445	0	0	0	0	1	0	0	0	0	0	0	0
ENSF00000002450	0	0	0	0	0	1	0	0	0	0	0	0
ENSF00000002451	0	0	0	0	0	1	0	0	0	0	0	0
ENSF00000002463	0	0	0	1	0	0	0	0	0	0	0	0
ENSF00000002465	1	1	0	1	0	1	0	1	1	1	0	0
ENSF00000002466	0	0	0	0	0	0	0	0	0	1	0	0
ENSF00000002469	0	0	0	0	0	0	0	0	0	0	0	1
ENSF00000002472	0	0	0	0	1	0	0	0	0	0	1	0
ENSF00000002475	0	0	0	0	0	0	0	0	0	0	1	0
ENSF00000002478	0	0	1	0	0	0	0	0	0	0	0	0
ENSF00000002481	0	0	0	0	0	0	0	1	0	0	0	0
ENSF00000002484	0	0	0	0	0	0	0	0	0	0	1	0
ENSF00000002490	1	1	1	0	1	0	1	0	0	0	0	0
ENSF00000002491	0	0	0	0	0	0	0	0	1	0	0	0
ENSF00000002495	0	0	0	1	0	0	1	0	1	1	0	0
ENSF00000002499	0	1	1	0	1	0	1	0	0	1	0	0
ENSF00000002500	0	0	0	0	0	0	0	0	0	0	0	1
ENSF00000002507	0	0	0	0	0	0	0	1	0	0	1	0
ENSF00000002511	0	0	1	0	0	0	0	0	0	0	0	0
ENSF00000002514	0	0	0	0	0	0	0	0	0	0	1	0
ENSF00000002516	1	0	1	0	0	0	1	0	0	0	0	0
ENSF00000002526	0	0	0	0	0	0	0	1	0	0	0	0
ENSF00000002538	0	1	1	0	1	1	0	1	0	0	0	0
ENSF00000002552	0	1	0	0	1	1	0	1	0	0	0	0
ENSF00000002553	1	0	0	0	0	0	0	1	0	0	0	0
ENSF00000002556	0	0	0	0	0	0	0	0	1	0	0	0
ENSF00000002558	0	0	0	0	1	0	0	0	0	0	0	0
ENSF00000002560	0	0	0	0	0	0	0	1	0	0	0	0
ENSF00000002562	0	0	0	0	0	0	1	1	1	0	0	0
ENSF00000002580	0	0	0	0	0	0	0	1	0	0	0	0
ENSF00000002585	0	0	1	0	1	0	0	0	0	0	0	0
ENSF00000002586	0	0	0	0	0	1	0	0	0	0	0	0
ENSF00000002592	0	0	1	0	1	0	0	0	0	0	0	0
ENSF00000002605	0	0	1	0	1	1	1	0	1	1	0	0
ENSF00000002606	1	0	0	0	0	0	0	0	0	0	0	0
ENSF00000002623	1	0	1	0	0	0	0	0	0	0	0	0
ENSF00000002627	1	1	1	0	1	1	1	0	0	0	0	0
ENSF00000002635	0	0	1	0	0	0	0	0	0	0	0	0
ENSF00000002636	0	1	0	0	0	0	0	0	0	0	0	0
ENSF00000002642	0	0	1	0	0	0	0	0	0	0	0	0
ENSF00000002647	0	0	0	0	1	0	1	0	0	0	0	0
ENSF00000002651	0	0	0	0	0	1	0	0	0	0	0	0
ENSF00000002659	0	0	0	0	1	0	0	0	0	0	0	0
ENSF00000002662	0	1	0	1	0	1	0	0	0	0	0	0
ENSF00000002663	0	0	0	0	0	0	0	0	0	0	1	0
ENSF00000002690	1	1	1	0	1	0	1	0	0	1	0	0
ENSF00000002693	0	0	0	0	0	0	0	0	0	0	1	0
ENSF00000002697	0	0	0	0	1	0	0	0	0	0	1	1
ENSF00000002700	0	0	0	0	0	1	0	0	0	0	0	0
ENSF00000002708	0	0	0	1	0	1	0	0	0	0	0	0
ENSF00000002727	0	0	0	0	0	0	0	1	0	0	0	0
ENSF00000002728	0	0	0	0	0	0	0	1	0	0	0	0
ENSF00000002738	0	0	0	0	0	0	1	0	0	0	0	0
ENSF00000002741	0	0	0	0	0	0	0	0	0	0	0	1
ENSF00000002760	0	1	1	0	0	1	1	0	0	0	0	0
ENSF00000002780	0	0	0	0	1	1	1	0	0	0	0	0
ENSF00000002781	0	0	0	0	0	0	1	0	0	0	0	0
ENSF00000002797	0	0	0	1	0	0	0	0	0	0	0	0
ENSF00000002801	0	0	0	0	0	0	0	1	0	0	0	0
ENSF00000002803	0	0	0	0	0	0	1	0	0	0	0	0
ENSF00000002805	0	0	1	0	0	0	1	0	0	0	0	0
ENSF00000002808	0	0	1	0	0	0	0	0	0	0	0	0
ENSF00000002815	1	0	1	0	0	0	0	0	0	0	0	0
ENSF00000002818	0	1	0	0	0	1	0	1	0	0	1	0
ENSF00000002827	0	0	1	0	0	0	0	0	0	0	0	0
ENSF00000002847	0	0	0	1	0	1	0	1	0	0	0	0
ENSF00000002851	0	0	1	0	0	0	0	0	0	0	0	0
ENSF00000002865	1	0	1	0	1	0	1	0	0	0	0	0
ENSF00000002868	0	0	0	1	0	0	0	0	0	0	0	0
ENSF00000002876	0	0	0	0	0	0	0	0	0	0	1	0
ENSF00000002879	0	0	0	0	1	0	0	0	1	0	0	0
ENSF00000002883	0	1	0	0	0	0	0	0	0	0	0	0
ENSF00000002886	0	0	0	0	0	0	0	1	0	0	0	0
ENSF00000002888	0	0	0	0	0	0	0	0	0	0	1	0
ENSF00000002890	0	0	0	0	0	0	0	1	0	1	0	0
ENSF00000002892	0	0	0	0	1	0	0	0	0	0	0	0
ENSF00000002893	0	0	0	0	0	0	0	1	0	0	0	0
ENSF00000002917	0	0	0	0	0	0	0	0	0	0	1	0
ENSF00000002934	0	0	0	0	0	0	0	0	1	0	0	0
ENSF00000002935	0	0	0	0	0	0	0	0	0	0	1	0
ENSF00000002936	0	0	0	0	0	0	1	0	0	0	0	0
ENSF00000002939	0	0	0	0	0	0	0	1	0	0	0	0
ENSF00000002958	0	0	0	0	0	0	0	0	0	0	1	0
ENSF00000002960	0	0	1	0	0	0	0	0	0	0	0	0
ENSF00000002974	1	0	0	1	0	1	1	0	0	0	0	0
ENSF00000002978	0	0	0	0	0	0	0	1	0	0	0	0
ENSF00000002997	0	0	0	0	0	0	0	0	0	0	1	0
ENSF00000003029	0	0	1	0	0	0	0	0	0	0	0	0
ENSF00000003050	1	1	0	0	1	0	0	0	0	0	0	0
ENSF00000003058	0	0	0	0	0	1	0	0	0	0	0	0
ENSF00000003061	0	1	1	0	1	0	0	0	1	0	0	0
ENSF00000003078	0	0	1	0	0	0	0	0	0	0	0	0
ENSF00000003084	0	0	0	0	1	1	0	0	0	0	1	0
ENSF00000003119	0	0	0	0	0	0	0	1	0	0	0	0
ENSF00000003128	0	0	0	0	0	0	0	1	0	0	0	0
ENSF00000003131	1	1	1	0	1	0	1	0	0	0	0	0
ENSF00000003138	0	0	0	0	0	1	1	0	0	0	0	0
ENSF00000003142	0	0	0	0	0	1	0	0	0	0	0	0
ENSF00000003145	1	0	0	0	0	0	0	0	0	0	0	0
ENSF00000003165	0	1	0	0	0	0	0	0	0	0	0	0
ENSF00000003168	1	0	0	0	0	0	0	0	0	0	0	0
ENSF00000003169	0	0	0	0	0	0	0	0	0	0	1	0
ENSF00000003173	0	0	0	0	0	0	0	0	0	0	2	0
ENSF00000003183	0	1	0	0	0	0	0	0	0	0	0	0
ENSF00000003191	0	0	0	0	0	0	0	1	0	0	0	0
ENSF00000003207	1	0	0	0	0	0	0	0	0	0	0	0
ENSF00000003208	0	0	0	0	0	1	0	0	0	0	0	0
ENSF00000003215	0	0	0	1	0	0	1	1	0	0	0	0
ENSF00000003219	1	0	0	1	1	0	1	1	0	0	0	0
ENSF00000003228	1	1	0	0	1	0	0	0	0	0	0	0
ENSF00000003234	0	0	0	0	0	0	1	0	0	0	0	0
ENSF00000003248	0	0	0	0	0	0	0	1	0	0	0	0
ENSF00000003249	1	0	0	0	0	0	0	0	0	0	0	0
ENSF00000003276	0	0	0	0	0	0	0	0	0	1	0	0
ENSF00000003303	1	1	1	0	1	2	1	1	1	0	0	0
ENSF00000003338	0	1	0	0	0	0	0	0	0	0	0	0
ENSF00000003353	1	0	0	0	0	0	1	0	0	0	0	0
ENSF00000003359	0	1	0	0	0	0	0	0	0	0	0	0
ENSF00000003372	0	0	0	1	0	0	0	0	1	0	0	0
ENSF00000003374	0	0	0	0	0	0	0	1	0	0	0	0
ENSF00000003384	0	0	0	0	0	0	0	0	0	0	1	0
ENSF00000003409	0	0	0	0	0	0	0	0	0	0	1	0
ENSF00000003411	0	1	0	0	0	0	0	0	0	0	1	0
ENSF00000003450	0	0	1	0	0	0	0	0	0	0	0	1
ENSF00000003451	1	1	0	0	0	1	1	0	0	0	0	0
ENSF00000003464	0	1	0	1	0	1	0	0	0	2	0	0
ENSF00000003468	0	0	0	0	0	0	0	0	0	0	1	0
ENSF00000003469	0	0	0	0	0	0	0	0	0	0	1	0
ENSF00000003471	0	0	0	0	0	0	0	0	0	0	1	0
ENSF00000003478	0	0	0	0	0	0	0	0	0	0	1	0
ENSF00000003480	0	0	0	0	0	0	0	1	0	0	0	0
ENSF00000003499	0	0	0	0	0	0	0	1	0	0	0	0
ENSF00000003515	0	0	0	0	0	0	1	0	0	0	0	0
ENSF00000003551	0	0	0	0	0	0	0	1	0	0	0	0
ENSF00000003569	0	0	0	0	0	0	0	1	0	0	0	0
ENSF00000003575	1	0	0	0	1	0	0	1	0	0	0	0
ENSF00000003589	1	0	0	0	1	0	0	0	0	1	0	0
ENSF00000003594	1	0	0	0	1	0	1	0	0	0	0	0
ENSF00000003601	0	0	1	0	0	0	0	0	0	0	0	0
ENSF00000003607	0	0	0	0	0	0	0	0	0	0	1	0
ENSF00000003613	0	0	0	0	0	0	0	1	0	0	0	0
ENSF00000003617	0	0	0	0	0	0	0	1	0	0	0	0
ENSF00000003635	1	1	0	0	1	1	1	1	0	0	0	0
ENSF00000003654	0	0	0	0	0	0	1	0	0	0	0	0
ENSF00000003669	0	0	0	0	0	0	0	0	0	0	1	0
ENSF00000003672	0	0	0	0	0	0	0	0	0	0	0	1
ENSF00000003674	0	0	1	0	0	1	0	0	0	0	0	0
ENSF00000003693	0	0	0	0	0	1	0	1	0	1	0	0
ENSF00000003694	1	0	1	1	1	0	1	1	1	1	0	0
ENSF00000003701	0	0	0	0	0	0	0	0	1	0	0	0
ENSF00000003707	0	0	0	0	0	0	0	0	0	1	0	0
ENSF00000003711	0	0	0	0	0	0	0	1	0	0	0	0
ENSF00000003730	0	0	0	0	0	0	0	1	0	0	0	0
ENSF00000003755	0	0	1	0	0	0	0	0	0	0	0	0
ENSF00000003780	1	1	1	0	0	0	1	0	0	0	0	0
ENSF00000003782	0	0	0	0	0	1	0	0	0	0	0	1
ENSF00000003785	0	0	0	0	0	0	0	0	0	0	1	0
ENSF00000003789	0	1	0	0	1	1	0	1	0	0	0	0
ENSF00000003790	0	0	0	0	0	1	0	0	0	0	0	0
ENSF00000003800	0	0	0	0	0	1	0	0	0	0	0	0
ENSF00000003801	0	0	0	0	0	0	0	0	0	0	0	1
ENSF00000003811	0	0	0	0	0	0	0	0	0	0	0	1
ENSF00000003824	0	0	0	0	0	0	0	0	0	0	1	0
ENSF00000003826	1	1	1	1	0	0	1	0	1	0	0	0
ENSF00000003847	0	0	0	0	0	0	1	0	0	0	0	0
ENSF00000003849	0	0	0	0	0	0	0	1	0	0	0	0
ENSF00000003861	0	0	0	0	0	1	1	1	0	0	0	0
ENSF00000003884	0	0	0	0	0	0	0	1	0	0	0	0
ENSF00000003916	0	0	0	0	0	0	0	0	0	1	0	0
ENSF00000003923	0	0	0	0	0	0	0	1	0	0	0	0
ENSF00000003928	0	0	0	0	0	0	1	1	0	0	0	0
ENSF00000003934	0	0	0	0	0	0	0	1	0	0	0	0
ENSF00000003951	0	0	0	0	0	0	0	1	0	0	0	0
ENSF00000003999	0	0	0	0	0	0	0	0	0	0	1	0
ENSF00000004003	0	0	0	0	0	0	0	1	0	0	0	0
ENSF00000004008	0	0	0	0	0	1	0	0	0	0	0	0
ENSF00000004026	0	0	0	0	0	0	0	0	0	0	1	0
ENSF00000004033	0	0	0	0	0	0	1	0	0	0	0	0
ENSF00000004073	0	0	0	0	0	0	1	0	0	0	1	1
ENSF00000004078	0	0	0	0	1	0	0	0	0	0	0	0
ENSF00000004089	0	0	0	0	0	0	0	0	0	1	0	0
ENSF00000004116	0	0	0	0	0	0	0	1	0	0	0	0
ENSF00000004121	0	0	0	0	0	1	0	0	0	0	0	0
ENSF00000004136	0	0	0	0	0	0	1	0	0	0	0	0
ENSF00000004138	0	1	0	0	1	0	1	1	0	0	0	0
ENSF00000004143	0	0	0	0	0	0	0	0	0	0	1	0
ENSF00000004159	0	0	0	0	0	0	1	0	0	0	1	0
ENSF00000004180	0	1	1	1	0	0	0	0	0	0	0	0
ENSF00000004188	0	0	0	0	0	0	1	0	0	0	0	0
ENSF00000004206	0	0	0	0	0	0	0	0	0	0	0	1
ENSF00000004257	0	0	0	0	0	0	0	0	0	0	1	0
ENSF00000004268	0	0	0	0	0	0	0	1	0	0	0	0
ENSF00000004279	0	0	0	0	0	1	0	0	0	0	0	0
ENSF00000004284	0	0	0	0	0	0	1	0	0	0	0	0
ENSF00000004316	0	1	0	0	0	0	0	0	0	0	0	0
ENSF00000004328	0	0	0	0	0	0	1	0	0	0	0	0
ENSF00000004331	0	0	0	0	0	0	0	1	0	0	0	0
ENSF00000004332	0	0	0	0	0	0	0	1	0	0	0	0
ENSF00000004341	0	0	0	0	0	0	0	0	0	0	1	0
ENSF00000004371	0	0	0	0	0	1	0	1	0	0	0	0
ENSF00000004388	1	1	1	0	1	1	1	0	1	0	0	0
ENSF00000004393	0	1	0	0	0	0	0	0	0	0	0	0
ENSF00000004405	0	0	0	0	0	1	0	0	0	0	0	0
ENSF00000004434	0	0	0	0	0	1	0	0	0	0	0	0
ENSF00000004438	0	0	0	0	0	0	1	0	0	0	0	0
ENSF00000004444	0	0	0	0	0	1	0	0	0	0	0	0
ENSF00000004445	0	0	0	0	0	0	0	0	0	0	1	0
ENSF00000004452	0	0	0	0	0	0	0	0	1	0	0	0
ENSF00000004463	0	0	0	0	0	0	0	0	0	0	1	0
ENSF00000004477	1	1	0	0	1	1	1	0	0	0	0	0
ENSF00000004485	0	0	0	0	0	1	0	0	0	0	0	0
ENSF00000004515	0	0	1	0	0	0	0	0	0	0	0	0
ENSF00000004524	0	0	0	0	0	0	0	1	0	0	0	0
ENSF00000004530	0	0	0	0	0	0	1	0	0	0	0	0
ENSF00000004542	0	0	0	0	0	0	0	1	0	0	0	0
ENSF00000004545	0	0	0	0	0	0	0	0	1	0	0	0
ENSF00000004555	1	0	1	0	0	0	1	0	0	0	0	0
ENSF00000004559	0	0	0	0	0	0	1	0	0	0	0	0
ENSF00000004565	0	0	0	0	1	0	1	0	0	1	0	0
ENSF00000004581	0	0	0	0	0	0	0	0	0	0	0	1
ENSF00000004584	0	0	0	0	0	0	0	0	0	0	0	1
ENSF00000004609	0	0	0	0	0	0	0	0	0	0	1	0
ENSF00000004617	0	0	0	0	0	1	0	0	0	0	0	0
ENSF00000004672	0	0	0	0	0	1	1	0	1	0	0	0
ENSF00000004675	1	1	1	1	0	0	1	0	0	0	0	0
ENSF00000004691	0	0	0	0	0	0	0	1	0	0	0	0
ENSF00000004697	0	0	0	1	1	0	1	0	0	0	0	0
ENSF00000004761	0	0	1	0	1	0	0	0	0	0	0	0
ENSF00000004783	0	0	0	0	0	0	0	0	0	0	1	0
ENSF00000004788	0	0	0	0	0	1	0	0	0	0	0	0
ENSF00000004802	0	0	0	0	0	0	0	0	0	0	1	0
ENSF00000004809	1	1	0	0	1	1	1	1	0	0	0	0
ENSF00000004810	0	0	0	0	0	0	0	0	1	0	0	0
ENSF00000004836	0	1	0	0	0	0	0	0	0	0	0	0
ENSF00000004839	0	0	0	0	0	0	0	0	0	0	1	0
ENSF00000004868	0	0	0	0	0	0	1	0	0	0	0	0
ENSF00000004873	0	0	0	0	1	1	0	1	0	0	0	0
ENSF00000004878	1	0	0	0	1	0	0	0	0	0	0	0
ENSF00000004882	0	0	0	0	0	0	0	0	1	0	0	0
ENSF00000004894	1	1	0	1	0	0	0	0	1	1	0	0
ENSF00000004896	0	0	0	0	0	0	0	0	0	0	2	0
ENSF00000004907	0	0	0	0	0	0	0	0	0	0	1	0
ENSF00000004942	0	0	0	0	0	0	0	1	0	0	0	0
ENSF00000004972	0	0	0	0	0	0	1	0	0	0	0	0
ENSF00000004973	0	1	0	0	1	1	0	1	0	0	0	0
ENSF00000004978	0	0	0	0	0	1	0	0	0	0	0	0
ENSF00000004985	0	0	0	0	0	1	0	0	0	0	0	0
ENSF00000004994	0	0	1	0	0	1	0	1	0	0	0	0
ENSF00000005014	0	0	0	0	0	0	0	1	0	0	0	0
ENSF00000005046	0	0	1	0	0	0	0	0	0	0	0	0
ENSF00000005060	0	0	0	0	0	0	0	1	0	0	0	0
ENSF00000005065	0	0	0	0	0	0	0	0	0	0	1	0
ENSF00000005094	0	0	1	0	0	0	0	0	0	0	0	0
ENSF00000005099	0	0	0	0	0	0	0	1	0	0	0	0
ENSF00000005130	0	0	0	0	0	0	0	1	0	0	0	0
ENSF00000005142	0	1	0	0	0	0	0	0	0	0	0	0
ENSF00000005159	0	0	0	0	0	0	0	0	0	0	1	0
ENSF00000005187	0	0	0	0	0	1	0	0	0	0	0	0
ENSF00000005189	1	0	1	0	0	0	0	0	0	0	0	0
ENSF00000005192	0	0	0	0	1	0	0	1	0	0	0	0
ENSF00000005194	0	0	0	1	0	0	0	0	0	0	0	0
ENSF00000005197	0	0	0	0	0	0	0	0	0	0	0	1
ENSF00000005209	0	0	0	0	0	0	0	0	1	1	0	0
ENSF00000005241	0	0	0	0	0	0	0	1	0	0	0	0
ENSF00000005263	0	0	1	0	0	1	0	1	0	0	0	0
ENSF00000005290	0	0	0	0	0	0	0	0	0	0	2	0
ENSF00000005291	0	0	0	0	0	0	0	0	1	0	0	0
ENSF00000005292	0	0	0	0	0	0	0	0	0	1	0	0
ENSF00000005302	0	3	0	0	0	0	0	0	0	0	0	0
ENSF00000005303	0	0	0	1	0	0	0	0	0	0	0	0
ENSF00000005310	0	1	0	0	0	1	0	0	0	0	0	0
ENSF00000005314	0	0	0	0	1	0	0	0	0	0	0	0
ENSF00000005325	0	0	0	0	0	0	0	1	0	0	0	0
ENSF00000005329	0	0	0	0	0	0	0	0	0	1	0	0
ENSF00000005349	0	0	0	0	1	0	1	0	0	0	0	0
ENSF00000005353	0	0	0	0	0	0	1	0	0	0	0	0
ENSF00000005364	0	1	0	0	0	0	0	0	0	0	0	0
ENSF00000005389	0	0	0	0	0	0	0	0	0	0	1	0
ENSF00000005421	1	0	1	0	0	0	1	0	0	0	0	0
ENSF00000005445	0	0	0	0	1	0	0	0	0	0	0	0
ENSF00000005454	0	1	0	0	0	0	0	0	0	0	0	0
ENSF00000005456	0	0	0	0	0	1	0	0	0	0	0	0
ENSF00000005463	0	0	0	0	0	0	0	1	0	0	0	0
ENSF00000005465	0	1	0	0	0	0	0	0	0	0	0	0
ENSF00000005471	0	0	0	0	0	0	0	0	0	2	0	0
ENSF00000005520	0	0	0	0	1	1	0	0	1	0	0	0
ENSF00000005545	0	0	0	0	0	0	0	1	0	1	0	0
ENSF00000005550	0	0	0	0	0	0	1	0	0	0	0	0
ENSF00000005559	0	0	0	0	0	0	0	1	0	0	0	0
ENSF00000005593	0	0	0	0	1	0	0	0	0	0	0	0
ENSF00000005603	1	1	0	0	0	0	0	0	0	0	0	0
ENSF00000005604	1	0	1	0	0	0	0	0	0	0	0	0
ENSF00000005626	0	0	0	0	0	0	0	0	0	1	0	0
ENSF00000005637	0	0	0	0	0	0	0	1	0	0	0	0
ENSF00000005639	0	0	0	0	0	0	1	0	0	0	0	0
ENSF00000005683	0	0	0	0	0	0	1	0	0	0	0	0
ENSF00000005691	0	0	0	0	0	0	0	1	0	0	0	0
ENSF00000005693	0	0	0	0	0	0	0	1	1	0	0	0
ENSF00000005710	0	0	0	1	1	0	0	0	0	1	0	0
ENSF00000005713	1	0	0	0	0	0	1	0	0	0	0	0
ENSF00000005720	1	0	0	0	0	0	0	0	0	0	0	0
ENSF00000005729	0	0	0	0	0	0	0	1	0	0	0	0
ENSF00000005747	0	0	0	0	1	0	0	1	0	0	0	0
ENSF00000005771	0	0	0	0	0	0	0	1	0	0	0	0
ENSF00000005780	0	0	0	0	0	0	0	1	0	0	0	0
ENSF00000005812	0	0	0	0	0	0	1	0	0	0	0	0
ENSF00000005822	0	1	1	0	0	1	0	0	0	0	0	0
ENSF00000005830	1	1	1	0	1	1	0	0	0	0	0	0
ENSF00000005834	0	0	0	0	1	0	0	0	0	0	0	0
ENSF00000005838	0	0	0	0	0	0	1	1	0	1	0	0
ENSF00000005842	0	0	0	0	0	0	0	0	0	1	0	0
ENSF00000005857	0	0	0	0	0	0	0	0	0	1	0	0
ENSF00000005892	1	0	1	0	0	0	0	0	0	0	0	0
ENSF00000005906	0	0	0	0	0	0	0	1	0	0	0	0
ENSF00000005924	0	0	0	0	0	0	0	0	0	0	1	0
ENSF00000005960	0	0	0	0	0	0	0	0	0	0	1	0
ENSF00000005964	0	1	0	0	0	0	0	0	0	0	0	0
ENSF00000005976	0	0	0	0	1	0	0	0	1	1	0	0
ENSF00000005992	0	0	0	0	0	0	0	0	0	1	0	0
ENSF00000005996	0	0	0	0	0	0	0	0	0	0	1	0
ENSF00000006015	0	0	0	0	0	1	0	0	0	0	0	0
ENSF00000006046	0	0	0	0	0	1	0	0	0	0	0	0
ENSF00000006055	0	0	0	0	0	0	1	1	0	0	0	0
ENSF00000006073	0	0	0	0	0	0	0	0	0	0	1	0
ENSF00000006080	0	0	1	0	0	0	0	0	0	0	0	0
ENSF00000006125	0	0	0	0	0	0	0	0	0	1	0	0
ENSF00000006129	0	0	0	0	0	1	0	0	0	1	0	0
ENSF00000006138	0	1	0	0	0	0	0	0	0	0	0	0
ENSF00000006159	0	0	0	0	0	0	0	1	0	0	0	0
ENSF00000006169	0	0	0	0	0	0	0	0	0	0	1	0
ENSF00000006223	0	0	0	0	0	0	0	1	0	0	0	0
ENSF00000006278	0	0	0	0	0	0	0	0	1	0	0	0
ENSF00000006295	1	0	0	0	0	0	0	0	0	0	0	0
ENSF00000006296	1	0	1	0	0	0	0	0	0	0	0	0
ENSF00000006309	0	0	1	0	0	0	0	0	0	0	0	0
ENSF00000006316	0	0	0	0	1	0	0	0	0	0	0	0
ENSF00000006319	0	0	0	0	0	1	0	1	0	0	0	0
ENSF00000006327	1	1	0	0	1	0	0	0	0	0	0	0
ENSF00000006375	0	0	0	0	0	0	1	0	0	0	0	0
ENSF00000006414	0	0	1	0	0	0	1	0	0	0	0	0
ENSF00000006431	0	0	0	0	0	0	0	1	0	0	0	0
ENSF00000006435	0	0	1	0	0	0	1	0	0	1	0	0
ENSF00000006461	0	0	0	0	0	0	1	0	0	0	0	0
ENSF00000006463	0	0	0	0	0	0	0	1	0	0	0	0
ENSF00000006482	1	0	1	0	0	1	0	0	0	0	0	0
ENSF00000006488	0	0	0	0	0	0	0	1	0	0	0	0
ENSF00000006499	1	1	0	0	0	0	1	0	0	0	0	0
ENSF00000006503	0	0	0	0	0	1	0	0	0	0	0	0
ENSF00000006546	0	0	0	0	0	0	1	0	0	0	0	0
ENSF00000006547	0	0	0	0	0	0	1	0	0	0	0	0
ENSF00000006562	0	0	0	0	0	0	0	0	1	1	0	0
ENSF00000006601	0	0	0	0	0	0	0	0	1	0	0	0
ENSF00000006612	0	0	0	0	0	0	0	0	0	0	1	0
ENSF00000006619	1	0	1	0	0	1	1	0	0	0	0	0
ENSF00000006665	0	0	0	0	1	1	0	0	0	0	0	0
ENSF00000006679	1	0	0	0	0	0	0	0	0	0	0	0
ENSF00000006713	0	0	0	0	0	0	0	0	0	0	1	0
ENSF00000006719	0	0	0	0	1	0	0	0	0	0	0	0
ENSF00000006757	0	0	0	0	0	0	0	0	0	0	1	0
ENSF00000006771	0	0	0	1	0	0	1	1	1	1	0	0
ENSF00000006821	0	0	0	0	0	1	0	0	0	0	0	0
ENSF00000006824	0	0	0	0	0	0	0	1	0	0	0	0
ENSF00000006831	0	0	0	0	0	0	1	0	0	0	0	0
ENSF00000006844	0	0	0	1	0	1	0	1	0	0	0	0
ENSF00000006889	0	0	0	0	0	0	0	0	0	1	0	0
ENSF00000006897	0	0	0	0	0	1	0	0	0	0	0	0
ENSF00000006929	1	0	1	0	0	0	1	1	0	0	0	0
ENSF00000006930	0	0	0	0	0	0	1	0	0	0	0	0
ENSF00000006935	0	0	1	0	0	0	0	0	0	0	0	0
ENSF00000006936	0	0	0	0	1	0	0	1	0	1	0	0
ENSF00000006946	0	0	0	0	0	0	0	1	0	0	0	0
ENSF00000006948	0	1	0	0	0	1	0	0	0	0	0	0
ENSF00000006951	0	0	0	0	0	0	0	0	0	0	0	1
ENSF00000007008	0	0	0	0	0	0	0	0	0	0	1	0
ENSF00000007047	0	0	0	0	0	0	0	1	0	0	0	0
ENSF00000007114	0	0	1	0	0	0	1	0	0	0	0	0
ENSF00000007169	0	0	0	0	0	0	0	1	0	0	0	0
ENSF00000007207	0	0	1	0	0	0	0	0	0	0	0	0
ENSF00000007386	0	0	0	0	0	1	0	0	0	0	0	0
ENSF00000007404	0	0	0	0	0	0	1	0	0	0	0	0
ENSF00000007421	0	0	0	1	0	0	0	0	0	0	0	0
ENSF00000007450	0	0	1	0	0	0	0	0	0	0	0	0
ENSF00000007476	0	1	0	0	0	0	0	0	0	0	0	0
ENSF00000007621	0	0	0	0	0	1	0	0	0	0	0	0
ENSF00000007629	0	0	0	0	0	1	0	0	0	0	0	0
ENSF00000007647	0	0	0	0	0	0	0	0	0	0	0	2
ENSF00000007780	0	0	1	0	0	0	0	0	0	0	0	0
ENSF00000007782	0	0	0	0	0	0	1	0	0	0	0	0
ENSF00000007807	0	0	0	0	0	1	0	0	0	0	0	0
ENSF00000007814	0	0	0	0	0	0	0	1	0	0	0	0
ENSF00000007818	0	0	0	0	0	1	0	0	0	0	0	0
ENSF00000007834	0	0	0	0	0	0	0	1	0	0	0	0
ENSF00000007858	0	0	0	0	0	0	0	0	0	1	0	0
ENSF00000007967	0	0	1	0	0	0	0	0	0	0	0	0
ENSF00000008016	0	1	0	0	0	1	0	0	0	0	0	0
ENSF00000008062	0	0	0	0	0	0	0	0	0	1	0	0
ENSF00000008096	0	0	0	0	0	0	0	1	0	0	0	0
ENSF00000008112	0	0	0	0	0	0	1	0	0	0	0	0
ENSF00000008143	0	0	0	0	0	0	0	1	0	0	0	0
ENSF00000008163	0	1	0	0	0	0	0	0	0	0	0	0
ENSF00000008180	0	0	0	0	0	0	1	0	0	0	0	0
ENSF00000008181	0	0	0	0	0	0	0	0	0	1	0	0
ENSF00000008249	0	0	0	0	0	0	0	0	0	0	1	0
ENSF00000008254	0	0	0	0	0	0	1	0	0	0	0	0
ENSF00000008257	0	0	0	0	0	1	0	1	0	0	1	0
ENSF00000008275	0	1	0	0	0	1	0	0	0	0	0	0
ENSF00000008297	1	0	1	0	0	0	1	1	0	0	0	0
ENSF00000008298	0	0	0	0	0	0	0	1	0	0	0	0
ENSF00000008305	0	0	0	0	0	0	0	1	0	0	0	0
ENSF00000008311	0	0	0	0	0	0	0	1	0	0	0	0
ENSF00000008370	0	0	0	0	0	1	0	0	0	0	0	0
ENSF00000008419	0	0	0	0	0	0	0	0	0	0	1	0
ENSF00000008466	0	0	0	0	1	0	0	0	0	0	0	0
ENSF00000008496	0	0	0	0	0	0	0	0	0	0	1	0
ENSF00000008497	0	0	0	0	0	0	0	0	0	0	0	1
ENSF00000008583	0	0	0	0	0	0	0	1	0	0	0	0
ENSF00000008588	0	1	0	0	0	0	0	0	0	0	0	0
ENSF00000008641	0	0	0	0	1	0	0	0	0	0	0	0
ENSF00000008654	0	0	0	0	0	1	0	0	0	0	0	0
ENSF00000008740	0	0	0	0	0	0	0	0	0	0	1	0
ENSF00000008748	0	1	0	0	0	1	0	0	0	0	0	0
ENSF00000008774	0	0	0	0	1	0	0	0	0	0	0	0
ENSF00000008788	0	0	0	0	0	0	1	0	0	0	0	0
ENSF00000008870	0	0	0	0	0	0	0	1	0	0	0	0
ENSF00000008880	0	0	0	1	0	0	0	0	0	0	0	0
ENSF00000008902	0	0	0	0	1	0	0	0	0	0	0	0
ENSF00000008908	0	0	0	0	0	0	1	0	0	0	0	0
ENSF00000008961	0	0	0	0	0	0	1	0	0	0	0	0
ENSF00000008963	0	0	0	0	0	1	0	0	0	0	0	0
ENSF00000008977	0	0	0	0	0	0	0	0	0	0	1	0
ENSF00000009042	0	0	0	0	1	0	0	0	0	0	0	0
ENSF00000009092	0	0	1	0	1	0	1	0	0	0	0	0
ENSF00000009121	0	0	0	0	0	0	1	0	0	0	0	0
ENSF00000009196	0	0	0	0	1	0	0	0	1	0	0	0
ENSF00000009209	0	0	0	0	0	0	0	0	0	0	1	0
ENSF00000009221	0	0	0	0	0	0	0	0	0	0	1	0
ENSF00000009230	0	0	0	0	0	0	0	1	0	0	0	0
ENSF00000009255	0	0	0	0	0	1	0	0	0	0	0	0
ENSF00000009284	0	0	0	0	0	0	0	1	0	0	0	0
ENSF00000009377	0	0	0	0	0	0	0	0	0	0	0	2
ENSF00000009382	0	0	1	0	0	0	0	0	0	0	0	0
ENSF00000009384	0	0	1	0	0	0	1	0	0	0	0	0
ENSF00000009404	0	0	0	0	0	0	0	1	0	0	0	0
ENSF00000009523	0	1	0	0	0	0	0	0	0	0	0	0
ENSF00000009533	0	0	0	0	0	0	0	0	0	1	0	0
ENSF00000009553	1	0	0	0	0	0	0	0	0	0	0	0
ENSF00000009569	0	0	0	0	0	0	0	1	0	0	0	0
ENSF00000009592	0	0	0	0	0	0	0	0	0	1	0	0
ENSF00000009745	0	0	0	0	0	0	0	1	0	0	0	0
ENSF00000009793	0	0	0	0	0	0	0	0	0	1	0	0
ENSF00000009794	0	0	1	0	0	0	0	0	0	0	0	0
ENSF00000009940	0	0	0	0	0	0	1	0	0	0	0	0
ENSF00000009941	0	0	0	0	0	0	0	0	0	0	1	0
ENSF00000010203	0	0	0	0	0	1	0	0	0	0	0	0
ENSF00000010230	0	1	0	0	0	0	0	0	0	0	0	0
ENSF00000010427	0	0	0	0	0	0	0	0	0	1	0	0
ENSF00000010439	0	0	0	0	0	1	0	0	0	0	0	0
ENSF00000010449	0	0	0	0	0	0	0	0	0	0	1	0
ENSF00000010492	0	0	0	0	0	0	0	0	1	0	0	0
ENSF00000010638	0	0	0	0	0	1	0	0	0	0	0	0
ENSF00000010662	0	0	0	0	0	0	0	0	0	0	0	1
ENSF00000010699	1	0	1	0	0	0	0	0	0	0	0	0
ENSF00000010760	0	0	0	0	0	0	0	0	0	0	0	1
ENSF00000010899	0	0	0	0	0	1	0	0	0	0	0	0
ENSF00000011095	0	0	1	0	0	0	0	0	0	0	0	0
ENSF00000011111	0	0	0	0	0	0	1	0	0	0	0	0
ENSF00000011240	0	1	0	0	0	0	0	0	0	0	0	0
ENSF00000011258	0	0	0	0	0	1	0	0	0	0	0	0
ENSF00000011273	0	0	0	0	1	0	0	0	0	0	0	0
ENSF00000011290	0	0	0	0	0	0	0	0	0	1	0	0
ENSF00000011334	0	0	0	0	0	0	0	0	0	1	0	0
ENSF00000011492	0	0	1	0	0	0	0	0	0	0	0	0
ENSF00000011926	0	0	0	0	0	1	0	0	0	0	0	0
ENSF00000011954	0	0	0	0	0	0	0	0	0	1	0	0
ENSF00000012634	0	0	0	0	0	0	1	0	0	0	0	0
ENSF00000013097	0	0	0	0	0	0	0	0	0	1	0	0
ENSF00000013145	0	0	0	0	0	0	0	0	0	0	1	0
ENSF00000013651	0	0	0	0	0	0	0	0	0	1	0	0
ENSF00000013752	0	1	0	0	0	0	0	0	0	0	0	0
ENSF00000013754	0	0	0	0	1	0	0	0	0	0	0	0
ENSF00000014164	0	0	0	0	0	0	0	0	0	0	1	0
ENSF00000014785	0	0	0	0	0	0	0	1	0	0	0	0
ENSF00000015314	0	0	0	0	0	0	0	0	0	0	1	0
ENSF00000015336	0	0	0	0	0	0	0	0	0	0	1	0
ENSF00000015475	0	0	0	0	0	0	1	0	0	0	0	0
ENSF00000015528	0	0	0	0	0	0	0	0	0	0	0	1
ENSF00000015990	0	0	0	0	0	0	0	0	0	0	1	0
ENSF00000017116	0	0	0	0	0	0	0	0	0	0	0	1
ENSF00000017838	0	0	0	0	0	0	0	0	0	0	0	1
ENSF00000017844	0	0	0	0	0	0	0	0	0	0	0	1
ENSF00000017926	0	0	0	0	0	0	0	0	0	0	1	0
ENSF00000018172	0	1	0	0	0	0	0	0	0	0	0	0
ENSF00000018177	0	1	0	0	0	0	0	0	0	0	0	0
ENSF00000018179	0	1	0	0	0	0	0	0	0	0	0	0
ENSF00000019629	0	0	0	0	0	0	0	0	0	1	0	0
ENSF00000021004	0	0	0	0	0	0	0	0	0	0	0	1
ENSF00000021874	0	0	1	0	0	0	0	0	0	0	0	0
ENSF00000024677	0	0	0	0	0	0	0	0	0	0	1	0
ENSF00000028776	0	0	0	0	0	0	1	0	0	0	0	0
