# Supplementary material for: Burst of Young Retrogenes and Independent Retrogene Formation in Mammals
Source: PLoS One. 2009 Mar 27;4(3):e5040. doi: 10.1371/journal.pone.0005040 (PMC2657826; doi:10.1371/journal.pone.0005040)
Supplement: Table S4 — (0.02 MB TAR) [file pone.0005040.s005.tar]

Archive with 16 entries (14 files):
- tree_anno
- tree_anno/non_iosr_descr
- tree_anno/iosr_descr
- tree_anno/lsr
- tree_anno/lsr/chimp_lsr_descr
- tree_anno/lsr/cow_lsr_descr
- tree_anno/lsr/dog_lsr_descr
- tree_anno/lsr/fly_lsr_descr
- tree_anno/lsr/human_lsr_descr
- tree_anno/lsr/macaca_lsr_descr
- tree_anno/lsr/mosq_lsr_descr
- tree_anno/lsr/mouse_lsr_descr
- tree_anno/lsr/opossum_lsr_descr
- tree_anno/lsr/rat_lsr_descr
- tree_anno/lsr/zbfish_lsr_descr
- tree_anno/lsr/chicken_lsr_descr
