# Supplementary material for: Burst of Young Retrogenes and Independent Retrogene Formation in Mammals
Source: PLoS One. 2009 Mar 27;4(3):e5040. doi: 10.1371/journal.pone.0005040 (PMC2657826; doi:10.1371/journal.pone.0005040)
Supplement: Table S4 — (0.02 MB TAR) [file pone.0005040.s005.tar › tree_anno/non_iosr_descr]

ENSF00000000011,	OLFACTORY RECEPTOR
ENSF00000000018,	ACTIN
ENSF00000000034,	UNKNOWN
ENSF00000000058,	TRIPARTITE MOTIF CONTAINING
ENSF00000000064,	KINASE EC_2.7.11.1
ENSF00000000095,	OLFACTORY RECEPTOR OLFACTORY RECEPTOR
ENSF00000000096,	OLFACTORY RECEPTOR
ENSF00000000097,	ALDEHYDE DEHYDROGENASE
ENSF00000000098,	OLFACTORY RECEPTOR
ENSF00000000113,	ADP RIBOSYLATION FACTOR
ENSF00000000117,	PRECURSOR
ENSF00000000130,	RAS PRECURSOR
ENSF00000000134,	CALMODULIN CAM
ENSF00000000140,	UBIQUITIN CONJUGATING ENZYME EC_6.3.2.19 UBIQUITIN LIGASE UBIQUITIN CARRIER
ENSF00000000146,	RECEPTOR
ENSF00000000153,	HEAT SHOCK
ENSF00000000164,	FORKHEAD BOX
ENSF00000000182,	MYC PROTO ONCOGENE C MYC TRANSCRIPTION FACTOR P64
ENSF00000000188,	CLAUDIN
ENSF00000000192,	OLFACTORY RECEPTOR
ENSF00000000202,	INWARD RECTIFIER POTASSIUM CHANNEL POTASSIUM CHANNEL INWARDLY RECTIFYING SUBFAMILY J MEMBER INWARD RECTIFIER K + CHANNEL
ENSF00000000217,	MELANOCYTE STIMULATING HORMONE RECEPTOR MSH R MELANOTROPIN RECEPTOR MELANOCORTIN RECEPTOR 1 MC1 R
ENSF00000000238,	RECEPTOR
ENSF00000000239,	FERRITIN
ENSF00000000244,	GAP JUNCTION ALPHA CONNEXIN
ENSF00000000251,	ATPASE CONTAINING
ENSF00000000253,	PRECURSOR
ENSF00000000263,	WD REPEAT
ENSF00000000270,	HETEROGENEOUS NUCLEAR RIBONUCLEOPROTEIN
ENSF00000000302,	POU DOMAIN CLASS TRANSCRIPTION FACTOR
ENSF00000000336,	BETA 1 3 GALACTOSYLTRANSFERASE BETA 1 3 GALTASE UDP GALACTOSE:BETA N BETA 1 3 GALACTOSYLTRANSFERASE
ENSF00000000354,	BETA ADRENERGIC RECEPTOR BETA ADRENOCEPTOR BETA ADRENORECEPTOR
ENSF00000000364,	FRIZZLED PRECURSOR FZ
ENSF00000000380,	KELCH
ENSF00000000381,	POTASSIUM VOLTAGE GATED CHANNEL SUBFAMILY S MEMBER DELAYED RECTIFIER K + CHANNEL ALPHA SUBUNIT
ENSF00000000390,	TUBULIN TYROSINE LIGASE
ENSF00000000396,	GTP BINDING PRECURSOR
ENSF00000000402,	SOLUTE CARRIER FAMILY 25 MEMBER
ENSF00000000413,	UNKNOWN
ENSF00000000415,	MYM TYPE ZINC FINGER
ENSF00000000418,	POLYADENYLATE BINDING POLY A BINDING PABP
ENSF00000000455,	ALPHA 1 3 FUCOSYLTRANSFERASE GALACTOSIDE 3 L FUCOSYLTRANSFERASE FUCOSYLTRANSFERASE FUCT
ENSF00000000482,	ARGININE METHYLTRANSFERASE EC_2.1.1.-
ENSF00000000496,	SUPEROXIDE DISMUTASE [CU ZN] EC_1.15.1.1
ENSF00000000504,	HISTONE H1
ENSF00000000517,	RECEPTOR
ENSF00000000529,	SYNTAXIN
ENSF00000000532,	TRANSCRIPTION FACTOR
ENSF00000000556,	SPHINGOSINE 1 PHOSPHATE RECEPTOR EDG SPHINGOSINE 1 PHOSPHATE RECEPTOR
ENSF00000000558,	MYOSIN LIGHT CHAIN
ENSF00000000582,	TRANSCRIPTION FACTOR SOX
ENSF00000000587,	PHOSPHATASE 1 REGULATORY SUBUNIT MYOSIN PHOSPHATASE TARGETING SUBUNIT
ENSF00000000592,	PRECURSOR
ENSF00000000593,	5 HYDROXYTRYPTAMINE RECEPTOR 5 HT SEROTONIN RECEPTOR
ENSF00000000627,	POTASSIUM VOLTAGE GATED CHANNEL SUBFAMILY A MEMBER VOLTAGE GATED POTASSIUM CHANNEL SUBUNIT KV1
ENSF00000000629,	MUSCARINIC ACETYLCHOLINE RECEPTOR
ENSF00000000643,	FRUCTOSE BISPHOSPHATE ALDOLASE EC_4.1.2.13 TYPE ALDOLASE
ENSF00000000663,	RIBOSE PHOSPHATE PYROPHOSPHOKINASE EC_2.7.6.1 PHOSPHORIBOSYL PYROPHOSPHATE SYNTHETASE
ENSF00000000672,	PROTOCADHERIN 11 X LINKED PRECURSOR PROTOCADHERIN 11 PROTOCADHERIN ON THE X CHROMOSOME
ENSF00000000699,	HISTONE DEACETYLASE
ENSF00000000732,	CAMP DEPENDENT KINASE CATALYTIC SUBUNIT EC_2.7.11.11 PKA C
ENSF00000000801,	ACYL COA BINDING
ENSF00000000836,	MAS RELATED G COUPLED RECEPTOR MEMBER
ENSF00000000881,	CARBOHYDRATE SULFOTRANSFERASE 4 O SULFOTRANSFERASE 4 SULFOTRANSFERASE
ENSF00000000888,	NEUROGENIC DIFFERENTIATION FACTOR
ENSF00000000898,	MELANOMA ASSOCIATED ANTIGEN MAGE ANTIGEN
ENSF00000000913,	CHLORIDE INTRACELLULAR CHANNEL
ENSF00000000916,	POLY RC BINDING ALPHA
ENSF00000000922,	HEPARAN SULFATE GLUCOSAMINE 3 O SULFOTRANSFERASE HEPARAN SULFATE D GLUCOSAMINYL 3 O SULFOTRANSFERASE HEPARAN SULFATE 3 O SULFOTRANSFERASE
ENSF00000000933,	EUKARYOTIC PEPTIDE CHAIN RELEASE FACTOR GTP BINDING SUBUNIT ERF2 TRANSLATION RELEASE FACTOR 3 POLYPEPTIDE RELEASE FACTOR 3 ERF3 ERF 3
ENSF00000000949,	OLFACTORY RECEPTOR OLFACTORY RECEPTOR
ENSF00000000965,	TRANSCRIPTION FACTOR SOX
ENSF00000001029,	KINESIN
ENSF00000001033,	HOMOLOG
ENSF00000001035,	SODIUM/BILE ACID COTRANSPORTER NA + /BILE ACID COTRANSPORTER NA + SODIUM/TAUROCHOLATE COTRANSPORTING POLYPEPTIDE SOLUTE CARRIER FAMILY 10 MEMBER
ENSF00000001060,	F BOX/LRR REPEAT F BOX AND LEUCINE RICH REPEAT
ENSF00000001072,	ADENYLATE KINASE EC_2.7.4.3 ATP AMP TRANSPHOSPHORYLASE
ENSF00000001073,	TRANSCRIPTION FACTOR V MAF MUSCULOAPONEUROTIC FIBROSARCOMA ONCOGENE HOMOLOG
ENSF00000001088,	GAP JUNCTION BETA CONNEXIN
ENSF00000001097,	NUCLEOSOME ASSEMBLY 1
ENSF00000001124,	BETA 1 3 GALACTOSYL O GLYCOSYL GLYCOPROTEIN BETA 1 6 N ACETYLGLUCOSAMINYLTRANSFERASE 3 EC_2.4.1.102 EC_2.4.1.- 150 C2GNT MUCIN TYPE C2GNT M
ENSF00000001129,	NEUROPEPTIDE Y RECEPTOR TYPE R
ENSF00000001160,	KRUEPPEL FACTOR TRANSCRIPTION FACTOR BASIC TRANSCRIPTION ELEMENT BINDING BTE BINDING
ENSF00000001170,	COLD INDUCIBLE RNA BINDING GLYCINE RICH RNA BINDING CIRP
ENSF00000001176,	C C CHEMOKINE RECEPTOR TYPE C C CKR CC CKR CCR
ENSF00000001185,	DERIVED GROWTH FACTOR
ENSF00000001187,	PROTEASOME SUBUNIT BETA TYPE PRECURSOR EC_3.4.25.1 PROTEASOME MACROPAIN MULTICATALYTIC ENDOPEPTIDASE COMPLEX SUBUNIT
ENSF00000001206,	PHOSPHOGLYCERATE KINASE EC_2.7.2.3
ENSF00000001311,	CYTOCHROME P450 7 ALPHA 7 ALPHA HYDROXYLASE
ENSF00000001312,	TOLL RECEPTOR 9 PRECURSOR CD289 ANTIGEN
ENSF00000001330,	INHIBITOR OF GROWTH
ENSF00000001345,	UBIQUILIN LINKING IAP WITH CYTOSKELETON PLIC
ENSF00000001355,	SMALL UBIQUITIN RELATED MODIFIER PRECURSOR SUMO
ENSF00000001366,	F ACTIN CAPPING SUBUNIT ALPHA 2 CAPZ ALPHA 2
ENSF00000001368,	NERVE GROWTH FACTOR PRECURSOR
ENSF00000001388,	60S RIBOSOMAL L5
ENSF00000001437,	CCAAT/ENHANCER BINDING C/EBP
ENSF00000001477,	CARBOHYDRATE SULFOTRANSFERASE EC_2.8.2.- 6 SULFOTRANSFERASE N ACETYLGLUCOSAMINE 6 O SULFOTRANSFERASE GLCNAC6ST GALACTOSE/N ACETYLGLUCOSAMINE/N ACETYLGLUCOSAMINE 6 O SULFOTRANSFERASE
ENSF00000001484,	DNAJ HOMOLOG SUBFAMILY B MEMBER
ENSF00000001510,	MAKORIN
ENSF00000001511,	GTP BINDING DI DISTINCT SUBGROUP OF THE RAS FAMILY MEMBER
ENSF00000001527,	SORTING NEXIN 18 SORTING NEXIN ASSOCIATED GOLGI 1
ENSF00000001541,	TIS11
ENSF00000001610,	RECEPTOR
ENSF00000001629,	PROTEINASE ACTIVATED RECEPTOR PRECURSOR PAR THROMBIN RECEPTOR COAGULATION FACTOR II RECEPTOR
ENSF00000001639,	LEUCINE RICH REPEAT TRANSMEMBRANE NEURONAL PRECURSOR
ENSF00000001663,	CELL CYCLE CONTROL TRANSMEMBRANE
ENSF00000001689,	NASCENT POLYPEPTIDE ASSOCIATED COMPLEX SUBUNIT BETA NAC BETA BETA NAC
ENSF00000001747,	CANNABINOID RECEPTOR 1 CB1 CB R
ENSF00000001821,	PYRUVATE DEHYDROGENASE E1 COMPONENT ALPHA SUBUNIT MITOCHONDRIAL PRECURSOR EC_1.2.4.1 PDHE1 A
ENSF00000001851,	ZINC FINGER AND BTB DOMAIN CONTAINING
ENSF00000001869,	AMBIGUOUS
ENSF00000001896,	BTB/POZ DOMAIN CONTAINING
ENSF00000001931,	SEX DETERMINING FEM 1 FEMINIZATION OF XX AND XO ANIMALS 1
ENSF00000001969,	TYPE IODOTHYRONINE DEIODINASE TYPE 5' DEIODINASE TYPE DI
ENSF00000001989,	TIGGER TRANSPOSABLE ELEMENT DERIVED
ENSF00000002009,	TRANSKETOLASE EC_2.2.1.1
ENSF00000002049,	LEUCINE RICH REPEAT
ENSF00000002051,	RIM BINDING RIM
ENSF00000002062,	VESICLE ASSOCIATED MEMBRANE ASSOCIATED A VAMP ASSOCIATED A VAMP A VAP A
ENSF00000002115,	LEUCINE RICH REPEAT NEURONAL PRECURSOR NEURONAL LEUCINE RICH REPEAT NLRR
ENSF00000002119,	PHOSPHATASE 1 REGULATORY SUBUNIT 3C PHOSPHATASE 1 REGULATORY SUBUNIT 5 R5 TARGETING TO GLYCOGEN PTG
ENSF00000002136,	OLFACTORY RECEPTOR
ENSF00000002144,	TRANSCRIPTION INITIATION FACTOR TFIID SUBUNIT 5 TRANSCRIPTION INITIATION FACTOR TFIID KDA SUBUNIT TAFII
ENSF00000002267,	HOMEOBOX TGIF2LX TGFB INDUCED FACTOR 2 PROTEIN X LINKED TGF BETA INDUCED TRANSCRIPTION FACTOR 2 TGIF ON THE X
ENSF00000002295,	ZINC FINGERS AND HOMEOBOXES ZINC FINGER AND HOMEODOMAIN
ENSF00000002308,	TPR REPEAT CONTAINING
ENSF00000002318,	TRANSLOCATION ASSOCIATED MEMBRANE
ENSF00000002324,	POLYCYSTIC KIDNEY DISEASE AND RECEPTOR EGG JELLY RELATED PRECURSOR PKD AND REJ HOMOLOG
ENSF00000002326,	CLEAVAGE STIMULATION FACTOR 64 KDA SUBUNIT CSTF 64 KDA SUBUNIT CF 1.64 KDA SUBUNIT 64
ENSF00000002327,	INTERFERON INDUCED TRANSMEMBRANE INTERFERON INDUCIBLE
ENSF00000002336,	PARANEOPLASTIC ANTIGEN
ENSF00000002348,	ZINC FINGER 148 ZINC FINGER DNA BINDING 89 TRANSCRIPTION FACTOR ZBP 89
ENSF00000002380,	G COUPLED RECEPTOR
ENSF00000002414,	NEUREXOPHILIN PRECURSOR
ENSF00000002425,	NEUROPEPTIDE Y PRECURSOR [CONTAINS: NEUROPEPTIDE Y NEUROPEPTIDE TYROSINE NPY ; C FLANKING PEPTIDE OF NPY CPON ]
ENSF00000002428,	GTP BINDING NUCLEAR
ENSF00000002440,	ACHAETE SCUTE HOMOLOG
ENSF00000002444,	INSULIN RECEPTOR SUBSTRATE
ENSF00000002465,	DUAL SPECIFICITY PHOSPHATASE EC_3.1.3.48 EC_3.1.3.- 16
ENSF00000002490,	RING FINGER
ENSF00000002495,	SPROUTY HOMOLOG SPRY
ENSF00000002499,	TEASHIRT HOMOLOG
ENSF00000002516,	G COUPLED RECEPTOR
ENSF00000002538,	T COMPLEX 1 SUBUNIT THETA TCP 1 THETA CCT THETA
ENSF00000002552,	CLASS B BASIC HELIX LOOP HELIX
ENSF00000002562,	ECTODERM NEURAL CORTEX 2 KELCH 25
ENSF00000002605,	SUPPRESSOR OF CYTOKINE SIGNALING SOCS
ENSF00000002623,	IMPORTIN BETA 3 KARYOPHERIN BETA 3
ENSF00000002627,	TUMOR NECROSIS FACTOR ALPHA INDUCED 8
ENSF00000002662,	NANOS
ENSF00000002690,	RING FINGER
ENSF00000002708,	VACUOLAR ATP SYNTHASE SUBUNIT E EC_3.6.3.14 V ATPASE SUBUNIT E VACUOLAR PROTON PUMP SUBUNIT E V ATPASE KDA SUBUNIT
ENSF00000002760,	PHOSPHATASE 1 REGULATORY SUBUNIT PKC POTENTIATED PP1
ENSF00000002780,	BECLIN 1
ENSF00000002815,	60S RIBOSOMAL L24
ENSF00000002818,	SELENIDE WATER DIKINASE EC_2.7.9.3 SELENOPHOSPHATE SYNTHETASE SELENIUM DONOR
ENSF00000002847,	LEUCINE RICH REPEAT TRANSMEMBRANE PRECURSOR FIBRONECTIN DOMAIN CONTAINING LEUCINE RICH TRANSMEMBRANE
ENSF00000002865,	SIGNAL PEPTIDE PEPTIDASE 2B EC_3.4.23.- SPP 2B SPPL2B
ENSF00000002974,	CYTOCHROME C OXIDASE POLYPEPTIDE VIIA MITOCHONDRIAL PRECURSOR EC_1.9.3.1 CYTOCHROME C OXIDASE SUBUNIT VIIA
ENSF00000003050,	CELLULAR NUCLEIC ACID BINDING CNBP ZINC FINGER 9
ENSF00000003061,	TRANSCRIPTIONAL ACTIVATOR PUR BETA PURINE RICH ELEMENT BINDING B
ENSF00000003084,	RRNA 2' O METHYLTRANSFERASE FIBRILLARIN EC_2.1.1.-
ENSF00000003131,	RNA BINDING RNA BINDING MOTIF
ENSF00000003215,	RNA POLYMERASE II SUBUNIT A C TERMINAL DOMAIN PHOSPHATASE SSU72 EC_3.1.3.16 CTD PHOSPHATASE SSU72 SUPPRESSOR OF SUA7 2 HOMOLOG
ENSF00000003219,	OTU DOMAIN CONTAINING
ENSF00000003228,	UBIQUITIN CARBOXYL TERMINAL HYDROLASE EC_3.1.2.15 UBIQUITIN THIOESTERASE UBIQUITIN SPECIFIC PROCESSING PROTEASE DEUBIQUITINATING ENZYME
ENSF00000003303,	PROFILIN PROFILIN
ENSF00000003353,	MYELOID ASSOCIATED DIFFERENTIATION MARKER
ENSF00000003451,	UNKNOWN
ENSF00000003464,	LEUCINE RICH REPEAT CONTAINING
ENSF00000003575,	FAM71B
ENSF00000003589,	CYCLIN DEPENDENT KINASE 5 ACTIVATOR 1 PRECURSOR CDK5 ACTIVATOR 1 CYCLIN DEPENDENT KINASE 5 REGULATORY SUBUNIT 1 TAU KINASE II 23 KDA SUBUNIT TPKII REGULATORY SUBUNIT P23 P25 P35 [CONTAINS: CYCLIN DEPENDENT KINASE 5 ACTIVATOR 1 P35; CYCLIN DEPENDENT KINASE
ENSF00000003594,	GERM CELL LESS
ENSF00000003635,	TRANSCRIPTION INITIATION FACTOR TFIID SUBUNIT 7 TRANSCRIPTION INITIATION FACTOR TFIID 55 KDA SUBUNIT TAFII 55
ENSF00000003674,	EXOSOME COMPLEX EXONUCLEASE MTR3 EC_3.1.13.- TRANSPORT REGULATOR 3 HOMOLOG EXOSOME COMPONENT 6
ENSF00000003693,	UNKNOWN
ENSF00000003694,	RETICULON 4 RECEPTOR PRECURSOR NOGO 66 RECEPTOR HOMOLOG NOGO 66 RECEPTOR RELATED NOGO RECEPTOR
ENSF00000003780,	RAS RELATED GTP BINDING RAG
ENSF00000003789,	NUCLEOLAR 66
ENSF00000003826,	G COUPLED RECEPTOR
ENSF00000003861,	MITOCHONDRIAL IMPORT INNER MEMBRANE TRANSLOCASE SUBUNIT TIM8
ENSF00000003928,	ACYLPHOSPHATASE 2 EC_3.6.1.7 ACYLPHOSPHATE PHOSPHOHYDROLASE 2 ACYLPHOSPHATASE MUSCLE TYPE ISOZYME
ENSF00000004138,	DNA DAMAGE INDUCIBLE 1
ENSF00000004388,	TUMOR ASSOCIATED CALCIUM SIGNAL TRANSDUCER PRECURSOR GA733 CELL SURFACE GLYCOPROTEIN TROP
ENSF00000004477,	NF KAPPA B ACTIVATING
ENSF00000004555,	TRANSCRIPTIONAL REPRESSOR YY1 YIN AND YANG 1 YY 1 DELTA TRANSCRIPTION FACTOR NF E1
ENSF00000004565,	MEMBRANE PROGESTIN RECEPTOR ALPHA MPR ALPHA PROGESTIN AND ADIPOQ RECEPTOR FAMILY MEMBER VII
ENSF00000004672,	PLECKSTRIN HOMOLOGY DOMAIN CONTAINING FAMILY F MEMBER PH DOMAIN CONTAINING FAMILY F MEMBER
ENSF00000004675,	AMPHOTERIN INDUCED PRECURSOR AMIGO ALIVIN
ENSF00000004697,	LEUCINE RICH REPEAT CONTAINING 3B PRECURSOR LEUCINE RICH REPEAT LRP15
ENSF00000004761,	SUPPRESSOR OF CYTOKINE SIGNALING SOCS
ENSF00000004809,	UNCHARACTERIZED
ENSF00000004878,	RAB PROTEINS GERANYLGERANYLTRANSFERASE COMPONENT A 1 RAB ESCORT 1 REP 1 CHOROIDERAEMIA
ENSF00000004894,	PROBABLE G COUPLED RECEPTOR SUPER CONSERVED RECEPTOR EXPRESSED IN BRAIN
ENSF00000004973,	PROBABLE LIPID PHOSPHATE PHOSPHATASE PPAPDC3 EC_3.1.3.- PHOSPHATIDIC ACID PHOSPHATASE TYPE 2 DOMAIN CONTAINING 3
ENSF00000004994,	AMBIGUOUS
ENSF00000005189,	ZINC FINGER AND BTB DOMAIN CONTAINING
ENSF00000005192,	TRANSMEMBRANE 151
ENSF00000005263,	KELCH DOMAIN CONTAINING
ENSF00000005310,	UNKNOWN
ENSF00000005349,	UNKNOWN
ENSF00000005421,	TRANSMEMBRANE
ENSF00000005520,	C2 DOMAIN CONTAINING
ENSF00000005545,	TROPHOBLAST GLYCOPROTEIN PRECURSOR 5T4 ONCOFETAL TROPHOBLAST GLYCOPROTEIN 5T4 ONCOTROPHOBLAST GLYCOPROTEIN
ENSF00000005603,	CHECKPOINT HUS1
ENSF00000005604,	CAPPUCCINO
ENSF00000005710,	MID1 INTERACTING 1 GASTRULATION SPECIFIC G12 MID1 INTERACTING G12 PROTEIN
ENSF00000005713,	PROBABLE G COUPLED RECEPTOR
ENSF00000005747,	FAM84A
ENSF00000005822,	TRANSCRIPTION ELONGATION FACTOR B POLYPEPTIDE 2 RNA POLYMERASE II TRANSCRIPTION FACTOR SIII SUBUNIT B SIII P18 ELONGIN B ELOB ELONGIN 18 KDA SUBUNIT
ENSF00000005830,	RIBONUCLEASE P SUBUNIT P25 EC_3.1.26.5 RNASE P SUBUNIT P25
ENSF00000005892,	DIPHTHAMIDE BIOSYNTHESIS 3
ENSF00000006055,	CDC42 EFFECTOR BINDER OF RHO GTPASES
ENSF00000006296,	AMBIGUOUS
ENSF00000006327,	PROBABLE G COUPLED RECEPTOR
ENSF00000006414,	COOH TERMINAL INTERACTOR 1
ENSF00000006435,	CORTEXIN
ENSF00000006482,	UNCHARACTERIZED PRECURSOR
ENSF00000006499,	COMPLEMENT COMPONENT C1Q RECEPTOR PRECURSOR COMPLEMENT COMPONENT 1 Q SUBCOMPONENT RECEPTOR 1 C1QRP C1QR P C1Q/MBL/SPA RECEPTOR CELL SURFACE ANTIGEN AA4
ENSF00000006619,	FORKHEAD BOX
ENSF00000006771,	BTB/POZ DOMAIN CONTAINING
ENSF00000006844,	LEUCINE RICH REPEAT CONTAINING 10
ENSF00000006929,	UBIQUITIN
ENSF00000006936,	RING FINGER 182
ENSF00000006948,	MEDULLOBLASTOMA ANTIGEN MU MB 50 4
ENSF00000007114,	PROBABLE G COUPLED RECEPTOR 45 PSP24 ALPHA PSP24 1
ENSF00000008016,	TESCALCIN TSC
ENSF00000008297,	HOMOLOG
ENSF00000008748,	NADH DEHYDROGENASE [UBIQUINONE] 1 BETA SUBCOMPLEX SUBUNIT 11 MITOCHONDRIAL PRECURSOR EC_1.6.5.3 EC_1.6.99.- 3 NADH UBIQUINONE OXIDOREDUCTASE ESSS SUBUNIT COMPLEX I ESSS CI ESSS
ENSF00000009092,	C1GALT1 SPECIFIC CHAPERONE 1 CORE 1 BETA3 GALACTOSYLTRANSFERASE SPECIFIC MOLECULAR CHAPERONE BETA1 3 GALACTOSYLTRANSFERASE 2 C1GALT2 C1GAL T2
ENSF00000010699,	UNKNOWN
