# Supplementary material for: Burst of Young Retrogenes and Independent Retrogene Formation in Mammals
Source: PLoS One. 2009 Mar 27;4(3):e5040. doi: 10.1371/journal.pone.0005040 (PMC2657826; doi:10.1371/journal.pone.0005040)
Supplement: Table S4 — (0.02 MB TAR) [file pone.0005040.s005.tar › tree_anno/iosr_descr]

ENSF00000000022,	ELONGATION FACTOR 1 ALPHA EF 1 ALPHA
ENSF00000000044,	HISTONE H3
ENSF00000000066,	OLFACTORY RECEPTOR
ENSF00000000076,	RAS RELATED RAB
ENSF00000000183,	PEPTIDYL PROLYL CIS TRANS ISOMERASE EC_5.2.1.8 PPIASE ROTAMASE
ENSF00000000237,	C C CHEMOKINE RECEPTOR TYPE 5 C C CKR 5 CC CKR 5 CCR 5 CCR5 CD195 ANTIGEN
ENSF00000000260,	HISTONE H2A
ENSF00000000300,	HISTONE H2B
ENSF00000000316,	OLFACTORY RECEPTOR
ENSF00000000329,	40S RIBOSOMAL S27A
ENSF00000000332,	HIGH MOBILITY GROUP HIGH MOBILITY GROUP HMG
ENSF00000000475,	S100 S100 CALCIUM BINDING
ENSF00000000537,	KINESIN
ENSF00000000638,	ISOCITRATE DEHYDROGENASE [NAD] SUBUNIT MITOCHONDRIAL PRECURSOR EC_1.1.1.41 ISOCITRIC DEHYDROGENASE NAD + SPECIFIC ICDH
ENSF00000000700,	TESTIS SPECIFIC Y ENCODED TSPY
ENSF00000000790,	40S RIBOSOMAL S2
ENSF00000000880,	ANTIGEN
ENSF00000000963,	NUCLEASE SENSITIVE ELEMENT BINDING 1 Y BOX BINDING 1 Y BOX TRANSCRIPTION FACTOR
ENSF00000001049,	60S RIBOSOMAL L21
ENSF00000001114,	SPINDLIN
ENSF00000001136,	PYRUVATE KINASE EC_2.7.1.40
ENSF00000001186,	60S RIBOSOMAL L17
ENSF00000001231,	PHOSPHOGLYCERATE MUTASE EC_5.4.2.1 EC_5.4.2.- 4 EC_3.1.-.- 3 13 BPG DEPENDENT PGAM
ENSF00000001318,	CHROMOBOX HOMOLOG HETEROCHROMATIN 1 HOMOLOG HP1
ENSF00000001325,	40S RIBOSOMAL
ENSF00000001348,	60S RIBOSOMAL L29
ENSF00000001365,	INOSINE 5' MONOPHOSPHATE DEHYDROGENASE EC_1.1.1.205 IMP DEHYDROGENASE IMPDH IMPD
ENSF00000001410,	40S RIBOSOMAL S6
ENSF00000001620,	U2 SMALL NUCLEAR RIBONUCLEOPROTEIN AUXILIARY FACTOR 35 KDA SUBUNIT RELATED U2 RNU2 SMALL NUCLEAR RNA AUXILIARY FACTOR 1 CCCH TYPE ZINC FINGER RNA BINDING MOTIF AND SERINE/ARGININE RICH
ENSF00000001624,	60S RIBOSOMAL L10
ENSF00000001746,	PROTEASOME ACTIVATOR COMPLEX SUBUNIT PROTEASOME ACTIVATOR 28 SUBUNIT ACTIVATOR OF MULTICATALYTIC PROTEASE SUBUNIT 11S REGULATOR COMPLEX SUBUNIT REG
ENSF00000001785,	ACTIN DEPOLYMERIZING FACTOR
ENSF00000001831,	RIBOSOMAL L22
ENSF00000001844,	UBIQUITIN CARBOXYL TERMINAL HYDROLASE ISOZYME L1 EC_3.4.19.12 EC 6 UCH L1 UBIQUITIN THIOESTERASE L1
ENSF00000001897,	AMBIGUOUS
ENSF00000001960,	40S RIBOSOMAL S24
ENSF00000002030,	40S RIBOSOMAL S8
ENSF00000002157,	VACUOLAR ATP SYNTHASE 16 KDA PROTEOLIPID SUBUNIT EC_3.6.3.14
ENSF00000002246,	FAM18B
ENSF00000002361,	DYNEIN LIGHT CHAIN CYTOPLASMIC DYNEIN LIGHT CHAIN
ENSF00000002434,	60S RIBOSOMAL L18A
ENSF00000002553,	GLUTAMATE DEHYDROGENASE MITOCHONDRIAL PRECURSOR EC_1.4.1.3 GDH
ENSF00000002585,	40S RIBOSOMAL S11
ENSF00000002592,	60S RIBOSOMAL L36
ENSF00000002647,	40S RIBOSOMAL S20
ENSF00000002805,	FUN14 DOMAIN CONTAINING 1
ENSF00000003138,	60S RIBOSOMAL L34
ENSF00000004180,	HIG1 DOMAIN FAMILY MEMBER 1A HYPOXIA INDUCIBLE GENE 1
ENSF00000004371,	UBIQUITIN THIOESTERASE EC_3.1.2.- OTUBAIN OTU DOMAIN CONTAINING UBIQUITIN ALDEHYDE BINDING UBIQUITIN SPECIFIC PROCESSING PROTEASE DEUBIQUITINATING ENZYME
ENSF00000004873,	TRANSCRIPTION INITIATION FACTOR TFIID SUBUNIT 11 TRANSCRIPTION INITIATION FACTOR TFIID 28 KDA SUBUNIT TAF II 28 TAFII 28 TAFII28 TFIID SUBUNIT P30 BETA
ENSF00000005838,	BARRIER TO AUTOINTEGRATION FACTOR
ENSF00000006319,	HEMATOLOGICAL AND NEUROLOGICAL EXPRESSED 1 HN1
ENSF00000006665,	TRANSMEMBRANE 32 PRECURSOR
ENSF00000008257,	40S RIBOSOMAL S28
ENSF00000008275,	UNCHARACTERIZED
ENSF00000009384,	ADULT MALE SMALL INTESTINE CDNA PRODUCT:METALLOTHIONEIN I ACTIVATOR
ENSF00000000082,	IG LAMBDA CHAIN V REGION
ENSF00000000111,	KERATIN TYPE II CYTOSKELETAL CYTOKERATIN CK KERATIN
ENSF00000000229,	ATP DEPENDENT RNA HELICASE EC_3.6.1.-
ENSF00000000317,	CASEIN KINASE I EC_2.7.11.1
ENSF00000000485,	L LACTATE DEHYDROGENASE CHAIN EC_1.1.1.27 LDH
ENSF00000000999,	AUTOPHAGY RELATED AUTOPHAGY RELATED UBIQUITIN MODIFIER
ENSF00000001026,	GLYCEROL KINASE EC_2.7.1.30 ATP:GLYCEROL 3 PHOSPHOTRANSFERASE GLYCEROKINASE GK
ENSF00000001864,	TRANSLATIONALLY CONTROLLED TUMOR TCTP
