# Supplementary material for: Burst of Young Retrogenes and Independent Retrogene Formation in Mammals
Source: PLoS One. 2009 Mar 27;4(3):e5040. doi: 10.1371/journal.pone.0005040 (PMC2657826; doi:10.1371/journal.pone.0005040)
Supplement: Table S4 — (0.02 MB TAR) [file pone.0005040.s005.tar › tree_anno/lsr/chimp_lsr_descr]

ENSF00000000139,	ANNEXIN ANNEXIN ANNEXIN
ENSF00000000276,	OLFACTORY RECEPTOR OLFACTORY RECEPTOR
ENSF00000000297,	KERATIN ASSOCIATED KERATIN ASSOCIATED SULFUR KERATIN ASSOCIATED
ENSF00000000750,	SERINE/THREONINE PHOSPHATASE CATALYTIC SUBUNIT EC_3.1.3.16
ENSF00000001413,	TYROSINE PHOSPHATASE NON RECEPTOR TYPE SUBSTRATE 1 PRECURSOR SHP SUBSTRATE 1 SHPS 1 INHIBITORY RECEPTOR SHPS 1 SIGNAL REGULATORY ALPHA 1 SIRP ALPHA 1 BRAIN IG MOLECULE WITH TYROSINE BASED ACTIVATION MOTIFS BIT CD172A ANTIGEN
ENSF00000001873,	UNKNOWN
ENSF00000002127,	EUKARYOTIC TRANSLATION INITIATION FACTOR 2 SUBUNIT 3 EUKARYOTIC TRANSLATION INITIATION FACTOR 2 SUBUNIT GAMMA EIF 2 GAMMA
ENSF00000002288,	40S RIBOSOMAL S17
ENSF00000002635,	CAMP REGULATED PHOSPHOPROTEIN 19 ARPP 19
ENSF00000002960,	UBIQUITIN CONJUGATING ENZYME E2 L3 EC_6.3.2.19 UBIQUITIN LIGASE L3 UBIQUITIN CARRIER L3
ENSF00000003029,	PRE SPLICING FACTOR CWC24
ENSF00000003601,	RAS ASSOCIATION DOMAIN CONTAINING 8 CARCINOMA ASSOCIATED HOJ 1
ENSF00000003755,	DOUBLECORTIN DOMAIN CONTAINING 2
ENSF00000007207,	COACTOSIN
ENSF00000007780,	UNCHARACTERIZED PRECURSOR
ENSF00000007967,	CYTOCHROME C OXIDASE POLYPEPTIDE MITOCHONDRIAL PRECURSOR EC_1.9.3.1
ENSF00000011492,	UNCHARACTERIZED HSD 44
ENSF00000021874,	UNKNOWN
