# Supplementary material for: Burst of Young Retrogenes and Independent Retrogene Formation in Mammals
Source: PLoS One. 2009 Mar 27;4(3):e5040. doi: 10.1371/journal.pone.0005040 (PMC2657826; doi:10.1371/journal.pone.0005040)
Supplement: Table S4 — (0.02 MB TAR) [file pone.0005040.s005.tar › tree_anno/lsr/cow_lsr_descr]

ENSF00000000087,	OLFACTORY RECEPTOR OLFACTORY RECEPTOR OR11
ENSF00000000248,	ACETYLCHOLINESTERASE PRECURSOR EC_3.1.1.7 ACHE
ENSF00000000291,	RECEPTOR
ENSF00000000443,	MELANOMA ASSOCIATED ANTIGEN MAGE ANTIGEN
ENSF00000000568,	CALPONIN CALPONIN MUSCLE
ENSF00000000580,	NEUREXIN PRECURSOR NEUREXIN
ENSF00000000591,	T CELL RECEPTOR BETA CHAIN V REGION PRECURSOR
ENSF00000000691,	EC_3.4.24.-
ENSF00000000746,	TRANSCRIPTION FACTOR E2F
ENSF00000000919,	ENOYL COA HYDRATASE MITOCHONDRIAL PRECURSOR EC_4.2.1.17 SHORT CHAIN ENOYL COA HYDRATASE SCEH ENOYL COA HYDRATASE 1
ENSF00000001040,	TATA BOX BINDING TATA BOX FACTOR TATA BINDING FACTOR TATA SEQUENCE BINDING TRANSCRIPTION INITIATION FACTOR TFIID TBP SUBUNIT
ENSF00000001556,	AMINE TRANSPORTER VESICULAR AMINE TRANSPORTER SOLUTE CARRIER FAMILY 18 MEMBER
ENSF00000001729,	PEROXISOMAL MULTIFUNCTIONAL BETA ENOYL COA HYDRATASE 3 HYDROXYACYL COA DEHYDROGENASE
ENSF00000001754,	RNA POLYMERASE II ELONGATION FACTOR ELL ELEVEN NINETEEN LYSINE RICH LEUKEMIA
ENSF00000001992,	60S RIBOSOMAL L4
ENSF00000002061,	PROACTIVATOR POLYPEPTIDE PRECURSOR [CONTAINS: SAPOSIN A SAPOSIN B SAPOSIN C SAPOSIN D
ENSF00000002659,	STEFIN
ENSF00000002892,	METHYL CPG BINDING DOMAIN METHYL CPG BINDING
ENSF00000005314,	RNA BINDING WITH SERINE RICH DOMAIN 1
ENSF00000005445,	E3 UBIQUITIN LIGASE MARCH5 EC_6.3.2.- MEMBRANE ASSOCIATED RING FINGER 5 MEMBRANE ASSOCIATED RING CH V MARCH V
ENSF00000005593,	PWWP DOMAIN CONTAINING 2
ENSF00000005834,	ALPHA 1 6 MANNOSYL GLYCOPROTEIN 2 BETA N ACETYLGLUCOSAMINYLTRANSFERASE EC_2.4.1.143 MANNOSIDE ACETYLGLUCOSAMINYLTRANSFERASE 2 N GLYCOSYL OLIGOSACCHARIDE GLYCOPROTEIN N ACETYLGLUCOSAMINYLTRANSFERASE II BETA 1 2 N ACETYLGLUCOSAMINYLTRANSFERASE II GNT II GLC
ENSF00000006316,	AMBIGUOUS
ENSF00000006719,	60S RIBOSOMAL L38
ENSF00000007565,	COFACTOR REQUIRED SP1 TRANSCRIPTIONAL ACTIVATION SUBUNIT 9
ENSF00000008466,	PROTEOLIPID 2
ENSF00000008641,	S100 S100 CALCIUM BINDING
ENSF00000008774,	UNKNOWN
ENSF00000008902,	BIOGENESIS OF LYSOSOME RELATED ORGANELLES COMPLEX 1 SUBUNIT 1 BLOC 1 SUBUNIT 1 GCN5 1
ENSF00000009042,	MALE ENHANCED ANTIGEN 1 MEA 1
ENSF00000009720,	TRANSMEMBRANE 60
ENSF00000011273,	SMALL EDRK RICH FACTOR 1 4F5 SMA MODIFIER 1
ENSF00000013754,	TESTIS TEX19 TESTIS EXPRESSED 19
