# Supplementary material for: Burst of Young Retrogenes and Independent Retrogene Formation in Mammals
Source: PLoS One. 2009 Mar 27;4(3):e5040. doi: 10.1371/journal.pone.0005040 (PMC2657826; doi:10.1371/journal.pone.0005040)
Supplement: Table S4 — (0.02 MB TAR) [file pone.0005040.s005.tar › tree_anno/lsr/dog_lsr_descr]

ENSF00000000190,	OLFACTORY RECEPTOR
ENSF00000000306,	ANKYRIN REPEAT DOMAIN CONTAINING
ENSF00000000441,	OLFACTORY RECEPTOR
ENSF00000000628,	BRAIN DERIVED NEUROTROPHIC FACTOR PRECURSOR BDNF
ENSF00000000844,	IG KAPPA CHAIN V II REGION
ENSF00000001242,	PATCHED DOMAIN CONTAINING 1
ENSF00000001549,	HIGH AFFINITY INTERLEUKIN 8 RECEPTOR IL 8R CXCR ANTIGEN
ENSF00000002463,	RECEPTOR ACTIVITY MODIFYING PRECURSOR
ENSF00000002797,	NTF2 RELATED EXPORT
ENSF00000002868,	PROBABLE N ACETYLTRANSFERASE EC_2.3.1.- CAMELLO
ENSF00000005194,	VACUOLAR ATP SYNTHASE SUBUNIT E EC_3.6.3.14 V ATPASE SUBUNIT E VACUOLAR PROTON PUMP SUBUNIT E
ENSF00000005303,	GLUCOSE FRUCTOSE OXIDOREDUCTASE DOMAIN CONTAINING PRECURSOR EC 1
ENSF00000007421,	INTERLEUKIN PRECURSOR IL INTERFERON LAMBDA IFN LAMBDA CYTOKINE
ENSF00000008880,	UNCHARACTERIZED
