# Supplementary material for: Burst of Young Retrogenes and Independent Retrogene Formation in Mammals
Source: PLoS One. 2009 Mar 27;4(3):e5040. doi: 10.1371/journal.pone.0005040 (PMC2657826; doi:10.1371/journal.pone.0005040)
Supplement: Table S4 — (0.02 MB TAR) [file pone.0005040.s005.tar › tree_anno/lsr/fly_lsr_descr]

ENSF00000000073,	WNT
ENSF00000000150,	CYTOCHROME P450
ENSF00000000196,	SEPTIN
ENSF00000000241,	CYTOCHROME P450 EC_1.14.-.-
ENSF00000000273,	CARNITINE O PALMITOYLTRANSFERASE EC_2.3.1.21 CARNITINE PALMITOYLTRANSFERASE
ENSF00000000310,	ENDOTHELIN CONVERTING ENZYME
ENSF00000000341,	MITOCHONDRIAL
ENSF00000000348,	ZINC METALLOPROTEINASE NAS PRECURSOR EC_3.4.24.21 NEMATODE ASTACIN
ENSF00000000356,	MONOCARBOXYLATE TRANSPORTER MCT SOLUTE CARRIER FAMILY 16 MEMBER
ENSF00000000357,	HOMEOBOX
ENSF00000000367,	PRECURSOR
ENSF00000000480,	ACYL COA DESATURASE EC_1.14.19.1 STEAROYL COA DESATURASE FATTY ACID DESATURASE DELTA 9 DESATURASE
ENSF00000000484,	SERINE/THREONINE KINASE EC_2.7.11.1
ENSF00000000493,	AMBIGUOUS
ENSF00000000526,	HISTONE ACETYLTRANSFERASE EC_2.3.1.48
ENSF00000000560,	DEHYDROGENASE/REDUCTASE SDR FAMILY MEMBER 4 EC_1.1.1.184 NADPH DEPENDENT CARBONYL REDUCTASE/NADP RETINOL DEHYDROGENASE CR PHCR PEROXISOMAL SHORT CHAIN ALCOHOL DEHYDROGENASE NADPH DEPENDENT RETINOL DEHYDROGENASE/REDUCTASE NDRD
ENSF00000000590,	VACUOLAR PROTON TRANSLOCATING ATPASE 116 KDA SUBUNIT A V ATPASE 116 KDA PROTON 116 KDA SUBUNIT
ENSF00000000595,	PRECURSOR
ENSF00000000606,	SODIUM DEPENDENT MULTIVITAMIN TRANSPORTER NA + DEPENDENT MULTIVITAMIN TRANSPORTER
ENSF00000000609,	PRECURSOR
ENSF00000000635,	MANNOSYL OLIGOSACCHARIDE 1 2 ALPHA MANNOSIDASE EC_3.2.1.113 PROCESSING ALPHA 1 2 MANNOSIDASE ALPHA 1 2 MANNOSIDASE MANNOSIDASE ALPHA CLASS 1A MEMBER
ENSF00000000637,	GUANINE NUCLEOTIDE BINDING G I /G S /G T SUBUNIT BETA TRANSDUCIN BETA CHAIN
ENSF00000000653,	TERMINAL DOMAIN PHOSPHATASE NUCLEAR LIM INTERACTOR INTERACTING FACTOR NLI INTERACTING FACTOR
ENSF00000000684,	THIOREDOXIN
ENSF00000000742,	RECEPTOR EXPRESSION ENHANCING
ENSF00000000764,	GLUTATHIONE REDUCTASE EC_1.8.1.7 GR GRASE
ENSF00000000826,	THIOREDOXIN PEROXIDASE THIOREDOXIN DEPENDENT PEROXIDE REDUCTASE
ENSF00000000835,	ALKALINE PHOSPHATASE PRECURSOR EC_3.1.3.1
ENSF00000000902,	DNAJ HOMOLOG SUBFAMILY B MEMBER
ENSF00000000929,	AMBIGUOUS
ENSF00000000970,	PRECURSOR
ENSF00000001011,	RAF PROTO ONCOGENE SERINE/THREONINE KINASE EC_2.7.11.1
ENSF00000001085,	TRANSMEMBRANE AND TPR REPEAT CONTAINING
ENSF00000001092,	ALPHA GLUCOSIDASE EC_3.2.1.20 MALTASE
ENSF00000001134,	NON POU DOMAIN CONTAINING OCTAMER BINDING NONO
ENSF00000001194,	AMBIGUOUS
ENSF00000001255,	BTB/POZ DOMAIN CONTAINING
ENSF00000001259,	MICROTUBULE ASSOCIATED RP/EB FAMILY MEMBER
ENSF00000001272,	ARGININE KINASE EC_2.7.3.3 AK
ENSF00000001286,	CISPLATIN RESISTANCE ASSOCIATED OVEREXPRESSED
ENSF00000001299,	NUCLEAR RNA EXPORT FACTOR
ENSF00000001350,	LIPID PHOSPHATE PHOSPHOHYDROLASE EC_3.1.3.4 PHOSPHATIDIC ACID PHOSPHATASE PHOSPHATIDATE PHOSPHOHYDROLASE TYPE PAP PAP2
ENSF00000001391,	CYTOCHROME B5
ENSF00000001481,	OXIDASE POLYAMINE OXIDASE
ENSF00000001496,	GLYCOGEN SYNTHASE KINASE 3 EC_2.7.11.26 GSK 3
ENSF00000001497,	PDZ DOMAIN
ENSF00000001644,	DEHYDROGENASE/REDUCTASE SDR FAMILY MEMBER 7 PRECURSOR EC_1.1.-.- RETINAL SHORT CHAIN DEHYDROGENASE/REDUCTASE 4
ENSF00000001666,	HOMOACONITASE MITOCHONDRIAL PRECURSOR EC_4.2.1.36 HOMOACONITATE HYDRATASE
ENSF00000001788,	RUVB EC_3.6.1.-
ENSF00000001789,	TRANSCRIPTION FACTOR FET5 FACTOR OF EUKARYOTIC TRANSCRIPTION 5
ENSF00000001923,	SUCCINATE DEHYDROGENASE [UBIQUINONE] FLAVOPROTEIN SUBUNIT MITOCHONDRIAL PRECURSOR EC_1.3.5.1 FP FLAVOPROTEIN SUBUNIT OF COMPLEX II
ENSF00000001986,	SERINE PROTEINASE STUBBLE EC_3.4.21.- STUBBLE STUBBLOID [CONTAINS: SERINE PROTEINASE STUBBLE NON CATALYTIC CHAIN; SERINE PROTEINASE STUBBLE CATALYTIC CHAIN]
ENSF00000002013,	FOLYLPOLYGLUTAMATE SYNTHASE EC_6.3.2.17 FOLYLPOLY GAMMA GLUTAMATE SYNTHETASE FPGS TETRAHYDROFOLATE SYNTHASE TETRAHYDROFOLYLPOLYGLUTAMATE SYNTHASE
ENSF00000002053,	SPHINGOID LONG CHAIN BASE KINASE EC_2.7.1.- LCB KINASE
ENSF00000002076,	MEMBRANE ASSOCIATED PROGESTERONE RECEPTOR COMPONENT
ENSF00000002079,	PURINE NUCLEOSIDE PHOSPHORYLASE EC_2.4.2.1 INOSINE PHOSPHORYLASE PNP
ENSF00000002159,	SERINE/THREONINE PHOSPHATASE 2A ACTIVATOR 1 EC_5.2.1.8 PEPTIDYL PROLYL CIS TRANS ISOMERASE PTPA 1 PPIASE PTPA 1 ROTAMASE PTPA 1 PHOSPHOTYROSYL PHOSPHATASE ACTIVATOR 1
ENSF00000002249,	TRANSMEMBRANE GTPASE
ENSF00000002345,	DELTA 1 PYRROLINE 5 CARBOXYLATE DEHYDROGENASE MITOCHONDRIAL PRECURSOR EC_1.5.1.12 P5C DEHYDROGENASE ALDEHYDE DEHYDROGENASE 4A1
ENSF00000002378,	MITOCHONDRIAL IMPORT INNER MEMBRANE TRANSLOCASE SUBUNIT TIM17
ENSF00000002475,	GLYCEROL 3 PHOSPHATE DEHYDROGENASE MITOCHONDRIAL PRECURSOR EC_1.1.99.5 GPD M GPDH M
ENSF00000002484,	CATION TRANSPORT REGULATOR
ENSF00000002514,	EH DOMAIN BINDING 1
ENSF00000002663,	PHOSPHOLIPASE ADRAB B PRECURSOR EC_3.1.-.-
ENSF00000002693,	RETINOBLASTOMA 2.130 KDA RETINOBLASTOMA ASSOCIATED PRB2 P130 RBR 2
ENSF00000002788,	60S RIBOSOMAL L37
ENSF00000002789,	ENDONUCLEASE G MITOCHONDRIAL PRECURSOR EC_3.1.30.- ENDO G
ENSF00000002876,	SUCCINYL COA LIGASE [GDP FORMING] SUBUNIT ALPHA MITOCHONDRIAL PRECURSOR EC_6.2.1.4 SUCCINYL COA SYNTHETASE SUBUNIT ALPHA SCS ALPHA
ENSF00000002888,	TRANSMEMBRANE EMP24 DOMAIN CONTAINING PRECURSOR
ENSF00000002917,	S METHYL 5 THIOADENOSINE PHOSPHORYLASE EC_2.4.2.28 5' METHYLTHIOADENOSINE PHOSPHORYLASE MTA PHOSPHORYLASE MTAPASE
ENSF00000002935,	ABHYDROLASE DOMAIN CONTAINING 11 EC 3
ENSF00000002958,	MITOCHONDRIAL CARRIER HOMOLOG
ENSF00000002997,	CELL DIVISION CYCLE 7 RELATED KINASE EC_2.7.11.1 CDC7 RELATED KINASE
ENSF00000003035,	GLUTAREDOXIN
ENSF00000003169,	VACUOLAR ATP SYNTHASE SUBUNIT D EC_3.6.3.14 V ATPASE SUBUNIT D VACUOLAR PROTON PUMP SUBUNIT D
ENSF00000003173,	ALDOSE 1 EPIMERASE EC_5.1.3.3 GALACTOSE MUTAROTASE
ENSF00000003384,	CHARGED MULTIVESICULAR BODY 2B CHROMATIN MODIFYING 2B CHMP2B
ENSF00000003409,	PROBABLE MITOCHONDRIAL IMPORT RECEPTOR SUBUNIT TOM40 HOMOLOG TRANSLOCASE OF OUTER MEMBRANE 40 KDA SUBUNIT HOMOLOG
ENSF00000003469,	GROWTH HORMONE INDUCIBLE TRANSMEMBRANE DERMAL PAPILLA DERIVED 2 TRANSMEMBRANE BAX INHIBITOR MOTIF CONTAINING 5
ENSF00000003471,	APOPTOSIS INDUCING FACTOR 3 EC 1 APOPTOSIS INDUCING FACTOR
ENSF00000003478,	FAD SYNTHETASE EC_2.7.7.2 FMN ADENYLYLTRANSFERASE FAD PYROPHOSPHORYLASE FLAVIN ADENINE DINUCLEOTIDE SYNTHETASE
ENSF00000003567,	NADH DEHYDROGENASE [UBIQUINONE] FLAVOPROTEIN 1 MITOCHONDRIAL PRECURSOR EC_1.6.5.3 EC_1.6.99.- 3 NADH UBIQUINONE OXIDOREDUCTASE 51 KDA SUBUNIT COMPLEX I 51KD CI 51KD
ENSF00000003607,	GAMMA TUBULIN COMPLEX COMPONENT 2 GCP 2
ENSF00000003669,	XYLULOSE KINASE EC_2.7.1.17 XYLULOKINASE
ENSF00000003785,	DYNEIN LIGHT CHAIN ROADBLOCK TYPE DYNEIN LIGHT CHAIN CYTOPLASMIC
ENSF00000003824,	CCR4 NOT TRANSCRIPTION COMPLEX SUBUNIT 2 CCR4 ASSOCIATED FACTOR 2
ENSF00000003999,	PREFOLDIN SUBUNIT 3 VON HIPPEL LINDAU BINDING 1 VHL BINDING 1 VBP 1
ENSF00000004026,	HIGH AFFINITY COPPER UPTAKE 1 COPPER TRANSPORTER 1 SOLUTE CARRIER FAMILY 31 MEMBER 1
ENSF00000004143,	IMPORT INNER MEMBRANE TRANSLOCASE SUBUNIT TIM50 MITOCHONDRIAL PRECURSOR
ENSF00000004145,	UBIQUINOL CYTOCHROME C REDUCTASE COMPLEX 14 KDA EC_1.10.2.2 COMPLEX III SUBUNIT VI
ENSF00000004176,	ADRM1
ENSF00000004257,	SYM1
ENSF00000004341,	MITOCHONDRIAL IMPORT INNER MEMBRANE TRANSLOCASE SUBUNIT TIM16 PRESEQUENCE TRANSLOCATED ASSOCIATED MOTOR SUBUNIT PAM16
ENSF00000004445,	GLYCEROPHOSPHODIESTER PHOSPHODIESTERASE 5 EC_3.1.-.-
ENSF00000004446,	RNA POLYMERASE ASSOCIATED RTF1
ENSF00000004462,	CYTOSOL AMINOPEPTIDASE EC_3.4.11.1 LEUCINE AMINOPEPTIDASE LAP LEUCYL AMINOPEPTIDASE LEUCINE AMINOPEPTIDASE 3 PROLINE AMINOPEPTIDASE EC_3.4.11.- 5 PROLYL AMINOPEPTIDASE
ENSF00000004463,	AMBIGUOUS
ENSF00000004532,	UNKNOWN
ENSF00000004609,	UDP XYLOSE AND UDP N ACETYLGLUCOSAMINE TRANSPORTER SOLUTE CARRIER FAMILY 35 MEMBER B4
ENSF00000004732,	AMBIGUOUS
ENSF00000004783,	EUKARYOTIC TRANSLATION INITIATION FACTOR 3 SUBUNIT 4 EIF 3 DELTA EIF3 P44 EIF 3 RNA BINDING SUBUNIT EIF3G
ENSF00000004802,	N ACETYLTRANSFERASE 5 EC_2.3.1.-
ENSF00000004839,	VACUOLAR ATP SYNTHASE SUBUNIT F EC_3.6.3.14 V ATPASE SUBUNIT F VACUOLAR PROTON PUMP SUBUNIT F V ATPASE 14 KDA SUBUNIT
ENSF00000004896,	P MELANOCYTE SPECIFIC TRANSPORTER PINK EYED DILUTION
ENSF00000004907,	EPIDIDYMAL SECRETORY E1 PRECURSOR NIEMANN PICK TYPE C2 HOMOLOG
ENSF00000005058,	LITAF
ENSF00000005065,	MAJOR FACILITATOR SUPERFAMILY DOMAIN CONTAINING 1
ENSF00000005159,	PROBABLE PALMITOYLTRANSFERASE ZDHHC6 EC_2.3.1.- ZINC FINGER DHHC DOMAIN CONTAINING 6 DHHC 6
ENSF00000005290,	UNKNOWN
ENSF00000005389,	NEDD8 ULTIMATE BUSTER 1 NEGATIVE REGULATOR OF UBIQUITIN PROTEINS 1
ENSF00000005924,	UNCHARACTERIZED 5
ENSF00000005960,	GAMMA SOLUBLE NSF ATTACHMENT SNAP GAMMA N ETHYLMALEIMIDE SENSITIVE FACTOR ATTACHMENT PROTEIN GAMMA
ENSF00000005996,	MITOCHONDRIAL 2 OXODICARBOXYLATE CARRIER SOLUTE CARRIER FAMILY 25 MEMBER 21
ENSF00000006073,	METAXIN 2
ENSF00000006169,	SOLUTE CARRIER FAMILY 25 MEMBER 46
ENSF00000006531,	DYNEIN LIGHT CHAIN 1 AXONEMAL
ENSF00000006612,	SURFEIT LOCUS 5
ENSF00000006713,	AMBIGUOUS
ENSF00000006757,	HALOACID DEHALOGENASE HYDROLASE DOMAIN CONTAINING 3
ENSF00000006796,	MIT DOMAIN CONTAINING 1
ENSF00000006818,	UNKNOWN
ENSF00000007008,	PHOSPHOGLYCERATE MUTASE FAMILY MEMBER 5 PRECURSOR
ENSF00000007502,	HOMOLOG
ENSF00000007959,	NADH DEHYDROGENASE [UBIQUINONE] 1 ALPHA SUBCOMPLEX SUBUNIT 7 EC_1.6.5.3 EC_1.6.99.- 3 NADH UBIQUINONE OXIDOREDUCTASE SUBUNIT B14 5A COMPLEX I B14 5A CI B14 5A
ENSF00000008249,	UNKNOWN
ENSF00000008434,	PROBABLE PALMITOYLTRANSFERASE ZDHHC24 EC_2.3.1.- ZINC FINGER DHHC DOMAIN CONTAINING 24 DHHC 24
ENSF00000008496,	DPY 30
ENSF00000008740,	AMBIGUOUS
ENSF00000008977,	UNKNOWN
ENSF00000009050,	AMBIGUOUS
ENSF00000009209,	MYOTROPHIN V 1 GRANULE CELL DIFFERENTIATION
ENSF00000009221,	SERENDIPITY LOCUS ALPHA
ENSF00000009634,	AMBIGUOUS
ENSF00000009941,	TRANSPORT SSS1 SEC61 COMPLEX SUBUNIT SSS1 SEC61 COMPLEX SUBUNIT GAMMA SSH1 COMPLEX SUBUNIT SSS1 SSH1 COMPLEX SUBUNIT GAMMA
ENSF00000010449,	UNKNOWN
ENSF00000013145,	UNKNOWN
ENSF00000014164,	GUSTATORY RECEPTOR
ENSF00000014722,	UNKNOWN
ENSF00000015314,	UNKNOWN
ENSF00000015336,	UNKNOWN
ENSF00000015990,	UNKNOWN
ENSF00000017926,	PHEROMONE BINDING RELATED PRECURSOR PBPRP
ENSF00000019129,	UNKNOWN
ENSF00000024677,	UNKNOWN
