# Supplementary material for: Burst of Young Retrogenes and Independent Retrogene Formation in Mammals
Source: PLoS One. 2009 Mar 27;4(3):e5040. doi: 10.1371/journal.pone.0005040 (PMC2657826; doi:10.1371/journal.pone.0005040)
Supplement: Table S4 — (0.02 MB TAR) [file pone.0005040.s005.tar › tree_anno/lsr/human_lsr_descr]

ENSF00000000245,	UNCHARACTERIZED
ENSF00000000256,	AMBIGUOUS
ENSF00000000737,	UNKNOWN
ENSF00000000938,	DUAL SPECIFICITY KINASE EC_2.7.12.1 CDC KINASE
ENSF00000001141,	PRE B CELL LEUKEMIA TRANSCRIPTION FACTOR HOMEOBOX
ENSF00000001240,	CALCINEURIN SUBUNIT B PHOSPHATASE 2B REGULATORY SUBUNIT REGULATORY SUBUNIT
ENSF00000001306,	ACIDIC LEUCINE RICH NUCLEAR PHOSPHOPROTEIN 32 FAMILY MEMBER
ENSF00000001327,	E3 UBIQUITIN LIGASE PRECURSOR EC_6.3.2.- RING FINGER
ENSF00000002186,	SUCCINYL COA:3 KETOACID COENZYME A TRANSFERASE 1 MITOCHONDRIAL PRECURSOR EC_2.8.3.5 SOMATIC TYPE SUCCINYL COA:3 OXOACID COA TRANSFERASE SCOT S
ENSF00000002193,	PLECKSTRIN HOMOLOGY DOMAIN CONTAINING FAMILY A MEMBER 3 PHOSPHOINOSITOL 4 PHOSPHATE ADAPTOR 1 FAPP 1
ENSF00000002323,	NASCENT POLYPEPTIDE ASSOCIATED COMPLEX SUBUNIT ALPHA NAC ALPHA ALPHA NAC
ENSF00000002371,	DIHYDROFOLATE REDUCTASE EC_1.5.1.3
ENSF00000002606,	TRANSCRIPTION FACTOR DP E2F DIMERIZATION PARTNER
ENSF00000003145,	U3 SMALL NUCLEOLAR RNA ASSOCIATED 14
ENSF00000003168,	SUCCINATE DEHYDROGENASE CYTOCHROME B560 SUBUNIT MITOCHONDRIAL PRECURSOR INTEGRAL MEMBRANE CII 3 QPS1 QPS 1
ENSF00000003207,	TRANSMEMBRANE
ENSF00000003249,	REPLICATION A 32 KDA SUBUNIT RP A RF A REPLICATION FACTOR A 2 P32
ENSF00000005720,	E3 UBIQUITIN LIGASE HAKAI EC_6.3.2.- CASITAS B LINEAGE LYMPHOMA TRANSFORMING SEQUENCE 1 C CBL 1
ENSF00000006295,	SIN3 HISTONE DEACETYLASE COREPRESSOR COMPLEX COMPONENT SDS3 SUPPRESSOR OF DEFECTIVE SILENCING 3 HOMOLOG
ENSF00000006679,	L MYC
ENSF00000009553,	UNKNOWN
