# Supplementary material for: Burst of Young Retrogenes and Independent Retrogene Formation in Mammals
Source: PLoS One. 2009 Mar 27;4(3):e5040. doi: 10.1371/journal.pone.0005040 (PMC2657826; doi:10.1371/journal.pone.0005040)
Supplement: Table S4 — (0.02 MB TAR) [file pone.0005040.s005.tar › tree_anno/lsr/macaca_lsr_descr]

ENSF00000000265,	FIBROBLAST GROWTH FACTOR FGF
ENSF00000000350,	NACHT LRR AND PYD DOMAINS CONTAINING
ENSF00000000389,	CASPASE 3 PRECURSOR EC_3.4.22.56 CASP 3 [CONTAINS: CASPASE 3 P17 SUBUNIT; CASPASE 3 P12 SUBUNIT]
ENSF00000000508,	ALCOHOL DEHYDROGENASE EC_1.1.1.1 ALCOHOL DEHYDROGENASE
ENSF00000000622,	CREATINE KINASE TYPE EC_2.7.3.2 CREATINE KINASE CHAIN CK
ENSF00000000827,	MPS ONE BINDER KINASE ACTIVATOR MOB1 HOMOLOG
ENSF00000001020,	TRIOSEPHOSPHATE ISOMERASE EC_5.3.1.1 TIM TRIOSE PHOSPHATE ISOMERASE
ENSF00000001156,	ELONGATION FACTOR 1 EF 1
ENSF00000001161,	PYRROLINE 5 CARBOXYLATE REDUCTASE EC_1.5.1.2 P5CR P5C REDUCTASE
ENSF00000001173,	BREAKPOINT CLUSTER REGION
ENSF00000001370,	60S RIBOSOMAL L27A
ENSF00000001399,	NUCLEOPHOSMIN NPM
ENSF00000001453,	INHIBITOR
ENSF00000001495,	UBIQUITIN CONJUGATING ENZYME E2 VARIANT
ENSF00000001595,	DIHYDROLIPOYLLYSINE RESIDUE ACETYLTRANSFERASE COMPONENT OF PYRUVATE DEHYDROGENASE COMPLEX MITOCHONDRIAL PRECURSOR EC_2.3.1.12 E2 DIHYDROLIPOAMIDE ACETYLTRANSFERASE COMPONENT OF PYRUVATE DEHYDROGENASE COMPLEX PDC
ENSF00000001603,	HISTONE ACETYLTRANSFERASE TYPE B SUBUNIT 2
ENSF00000001630,	UBIQUITIN CARBOXYL TERMINAL HYDROLASE EC_3.1.2.15 UBIQUITIN THIOESTERASE UBIQUITIN SPECIFIC PROCESSING PROTEASE DEUBIQUITINATING ENZYME
ENSF00000001711,	VACUOLAR ATP SYNTHASE CATALYTIC SUBUNIT A EC_3.6.3.14 V ATPASE SUBUNIT A VACUOLAR PROTON PUMP SUBUNIT ALPHA V ATPASE 69 KDA SUBUNIT
ENSF00000001829,	UNKNOWN
ENSF00000001913,	60S RIBOSOMAL L18
ENSF00000002088,	HEPARAN SULFATE 6 O SULFOTRANSFERASE EC_2.8.2.-
ENSF00000002101,	MANNOSE 6 PHOSPHATE RECEPTOR BINDING 1
ENSF00000002153,	IMPLANTATION ASSOCIATED PRECURSOR
ENSF00000002256,	40S RIBOSOMAL S27
ENSF00000002368,	HOMEOBOX EMPTY SPIRACLES HOMOLOG EMPTY SPIRACLES
ENSF00000002781,	RIBONUCLEASE UK114
ENSF00000002803,	COILED COIL HELIX COILED COIL HELIX DOMAIN CONTAINING
ENSF00000002936,	40S RIBOSOMAL S5
ENSF00000003234,	TRANSCRIPTION FACTOR SOX
ENSF00000003515,	L ISOASPARTATE D ASPARTATE O METHYLTRANSFERASE EC_2.1.1.77 BETA ASPARTATE METHYLTRANSFERASE PIMT L ISOASPARTYL/D ASPARTYL METHYLTRANSFERASE L ISOASPARTYL CARBOXYL METHYLTRANSFERASE
ENSF00000003654,	60S RIBOSOMAL L28
ENSF00000003847,	AMIDOPHOSPHORIBOSYLTRANSFERASE EC_2.4.2.14 GLUTAMINE PHOSPHORIBOSYLPYROPHOSPHATE AMIDOTRANSFERASE ATASE
ENSF00000004033,	WD REPEAT
ENSF00000004136,	TURNOVER 4
ENSF00000004188,	NADH DEHYDROGENASE [UBIQUINONE] 1 ALPHA SUBCOMPLEX SUBUNIT 4 EC_1.6.5.3 EC_1.6.99.- 3 NADH UBIQUINONE OXIDOREDUCTASE MLRQ SUBUNIT
ENSF00000004328,	HOMEOBOX UNC 4 4
ENSF00000004438,	ZINC FINGER 593 ZINC FINGER T86
ENSF00000004559,	PLATELET ACTIVATING FACTOR ACETYLHYDROLASE IB SUBUNIT BETA EC_3.1.1.47 PAF ACETYLHYDROLASE 30 KDA SUBUNIT PAF AH 30 KDA SUBUNIT PAF AH SUBUNIT BETA PAFAH SUBUNIT BETA
ENSF00000004868,	TRAFFICKING PARTICLE COMPLEX SUBUNIT 2
ENSF00000004972,	ANKYRIN REPEAT DOMAIN CONTAINING
ENSF00000005353,	SURVIVAL MOTOR NEURON
ENSF00000005639,	CALCYCLIN BINDING CACYBP
ENSF00000005683,	SMALL NUCLEAR RIBONUCLEOPROTEIN SM D2 SNRNP CORE D2 SM D2
ENSF00000005812,	SIGNAL PEPTIDASE COMPLEX SUBUNIT 2 EC_3.4.-.- MICROSOMAL SIGNAL PEPTIDASE 25 KDA SUBUNIT SPASE 25 KDA SUBUNIT
ENSF00000006375,	SERINE/THREONINE KINASE MITOCHONDRIAL PRECURSOR EC_2.7.11.1 PTEN INDUCED KINASE 1
ENSF00000006461,	AGOUTI SIGNALING PRECURSOR ASP AGOUTI SWITCH
ENSF00000006546,	MITOCHONDRIAL 28S RIBOSOMAL S10 S10MT MRP S10
ENSF00000006547,	28S RIBOSOMAL S17 S17MT MRP S17
ENSF00000006831,	LEUCINE RICH REPEAT AND FIBRONECTIN TYPE III DOMAIN CONTAINING 6 PRECURSOR LEUCINE RICH REPEAT CONTAINING 62
ENSF00000006930,	TUBULIN SPECIFIC CHAPERONE A TUBULIN FOLDING COFACTOR A CFA TCP1 CHAPERONIN COFACTOR A
ENSF00000007404,	REPLICATION A 14 KDA SUBUNIT RP A RF A REPLICATION FACTOR A 3 P14
ENSF00000007782,	TRANSPORT SEC61 SUBUNIT BETA
ENSF00000008112,	UNCHARACTERIZED HOMOLOG
ENSF00000008180,	UNKNOWN
ENSF00000008254,	39S RIBOSOMAL L14 MITOCHONDRIAL PRECURSOR L14MT MRP L14
ENSF00000008788,	PRE RRNA PROCESSING TSR2 HOMOLOG
ENSF00000008908,	AMBIGUOUS
ENSF00000009121,	D DOPACHROME DECARBOXYLASE EC_4.1.1.84 D DOPACHROME TAUTOMERASE
ENSF00000009940,	UNKNOWN
ENSF00000011111,	ZINC FINGER BED DOMAIN CONTAINING
ENSF00000012634,	QIL1
ENSF00000015475,	UNKNOWN
ENSF00000028776,	GENE SUPPORTED BY
