# Supplementary material for: Burst of Young Retrogenes and Independent Retrogene Formation in Mammals
Source: PLoS One. 2009 Mar 27;4(3):e5040. doi: 10.1371/journal.pone.0005040 (PMC2657826; doi:10.1371/journal.pone.0005040)
Supplement: Table S4 — (0.02 MB TAR) [file pone.0005040.s005.tar › tree_anno/lsr/mosq_lsr_descr]

ENSF00000000081,	PRECURSOR
ENSF00000000092,	PRECURSOR
ENSF00000000148,	TUBULIN ALPHA CHAIN
ENSF00000000272,	PRECURSOR
ENSF00000000274,	ORGANIC TRANSPORTER SOLUTE CARRIER FAMILY 22 MEMBER
ENSF00000000275,	CHAIN SPECIFIC ACYL COA DEHYDROGENASE MITOCHONDRIAL PRECURSOR
ENSF00000000285,	CYTOCHROME P450
ENSF00000000335,	KRUEPPEL FACTOR KRUEPPEL FACTOR
ENSF00000000397,	PRECURSOR EC_1.11.1.7 [CONTAINS: LIGHT CHAIN; HEAVY CHAIN]
ENSF00000000405,	SIGNAL TRANSDUCER AND ACTIVATOR OF TRANSCRIPTION
ENSF00000000445,	LIPASE
ENSF00000000470,	BETA 1 4 GALACTOSYLTRANSFERASE EC_2.4.1.- BETA 1 4 GALTASE BETA4GAL B4GAL UDP GALACTOSE:BETA N ACETYLGLUCOSAMINE BETA 1 4 GALACTOSYLTRANSFERASE UDP GAL:BETA GLCNAC BETA 1 4 GALACTOSYLTRANSFERASE [INCLUDES: N ACETYLLACTOSAMINE SYNTHASE NAL SYNTHETASE ; BET
ENSF00000000479,	LONGITUDINALS LACKING PROTEIN
ENSF00000000507,	ATP DEPENDENT HELICASE EC_3.6.1.-
ENSF00000000626,	PRECURSOR
ENSF00000000656,	DNAJ HOMOLOG SUBFAMILY MEMBER
ENSF00000000678,	INTERMEDIATE FILAMENT
ENSF00000000820,	SOLUTE CARRIER FAMILY 2 FACILITATED GLUCOSE TRANSPORTER MEMBER 8 GLUCOSE TRANSPORTER TYPE 8 GLUT 8 GLUCOSE TRANSPORTER TYPE X1
ENSF00000000850,	K RECEPTOR NEUROKININ RECEPTOR NK RECEPTOR NK TACHYKININ RECEPTOR
ENSF00000000920,	MITOCHONDRIAL PROCESSING PEPTIDASE SUBUNIT MITOCHONDRIAL PRECURSOR EC_3.4.24.64 MPP
ENSF00000000928,	DNA REPAIR AND RECOMBINATION EC_3.6.1.- RAD54 HOMOLOG
ENSF00000001067,	UDP TRANSPORTER UDP SOLUTE CARRIER FAMILY 35 MEMBER
ENSF00000001120,	LIPOPROTEIN LIPASE PRECURSOR EC_3.1.1.34 LPL
ENSF00000001150,	S ADENOSYLMETHIONINE SYNTHETASE EC_2.5.1.6 METHIONINE ADENOSYLTRANSFERASE ADOMET SYNTHETASE
ENSF00000001425,	VENOM ALLERGEN 5 ANTIGEN 5 AG5 ALLERGEN 5
ENSF00000001440,	CHYMOTRYPSINOGEN B EC_3.4.21.1 [CONTAINS: CHYMOTRYPSIN B CHAIN A; CHYMOTRYPSIN B CHAIN B; CHYMOTRYPSIN B CHAIN C]
ENSF00000001543,	EC_3.5.-.-
ENSF00000001769,	MANNOSE 1 PHOSPHATE GUANYLTRANSFERASE EC_2.7.7.13 MANNOSE 1 PHOSPHATE GUANYLYLTRANSFERASE GDP MANNOSE PYROPHOSPHORYLASE
ENSF00000001907,	SERINE/THREONINE KINASE RIO3 EC_2.7.11.1 RIO KINASE 3
ENSF00000001928,	LYSYL TRNA SYNTHETASE EC_6.1.1.6 LYSINE TRNA LIGASE LYSRS
ENSF00000002078,	HISTIDYL TRNA SYNTHETASE EC_6.1.1.21 HISTIDINE TRNA LIGASE HISRS
ENSF00000002192,	CALCIUM BINDING 39 MO25
ENSF00000002469,	5' NUCLEOTIDASE PRECURSOR EC_3.1.3.5 ECTO 5' NUCLEOTIDASE 5' NT CD73 ANTIGEN
ENSF00000002500,	ARYL HYDROCARBON INTERACTING
ENSF00000002741,	MITOCHONDRIAL CHAPERONE BCS1 BCS1
ENSF00000003672,	NADH DEHYDROGENASE [UBIQUINONE] IRON SULFUR 7 MITOCHONDRIAL PRECURSOR EC_1.6.5.3 EC_1.6.99.- 3 NADH UBIQUINONE OXIDOREDUCTASE 20 KDA SUBUNIT COMPLEX I 20KD CI 20KD
ENSF00000003801,	SMALL NUCLEAR RIBONUCLEOPROTEIN F SNRNP F SM F SM F SMF
ENSF00000003811,	DECAPRENYL DIPHOSPHATE SYNTHASE SUBUNIT 1 EC_2.5.1.- DECAPRENYL PYROPHOSPHATE SYNTHETASE SUBUNIT 1
ENSF00000004206,	NADH DEHYDROGENASE [UBIQUINONE] IRON SULFUR 2 MITOCHONDRIAL PRECURSOR EC_1.6.5.3 EC_1.6.99.- 3 NADH UBIQUINONE OXIDOREDUCTASE 49 KDA SUBUNIT COMPLEX I 49KD CI 49KD
ENSF00000004581,	SUMO CONJUGATING ENZYME UBC9 EC_6.3.2.- SUMO LIGASE UBIQUITIN CONJUGATING ENZYME E2 I UBIQUITIN LIGASE I UBIQUITIN CARRIER I UBIQUITIN CARRIER 9
ENSF00000004584,	PEPTIDYL TRNA HYDROLASE 2 EC_3.1.1.29 PTH 2
ENSF00000005197,	PIGGYBAC TRANSPOSABLE ELEMENT DERIVED 4
ENSF00000006951,	SIGNAL RECOGNITION PARTICLE 19 KDA SRP19
ENSF00000007647,	UNKNOWN
ENSF00000008497,	UNKNOWN
ENSF00000009377,	AMBIGUOUS
ENSF00000010662,	UNKNOWN
ENSF00000010760,	UNKNOWN
ENSF00000015528,	AMBIGUOUS
ENSF00000017116,	AMBIGUOUS
ENSF00000017838,	UNKNOWN
ENSF00000017844,	UNKNOWN
ENSF00000021004,	AMBIGUOUS
