# Supplementary material for: Burst of Young Retrogenes and Independent Retrogene Formation in Mammals
Source: PLoS One. 2009 Mar 27;4(3):e5040. doi: 10.1371/journal.pone.0005040 (PMC2657826; doi:10.1371/journal.pone.0005040)
Supplement: Table S4 — (0.02 MB TAR) [file pone.0005040.s005.tar › tree_anno/lsr/mouse_lsr_descr]

ENSF00000000234,	CADHERIN PRECURSOR
ENSF00000000492,	RAS RELATED RAB
ENSF00000000555,	LIM AND SH3 DOMAIN 1 LASP 1
ENSF00000000583,	ZINC FINGER GLI
ENSF00000000644,	SERINE/THREONINE PHOSPHATASE PP1 CATALYTIC SUBUNIT EC_3.1.3.16 PP
ENSF00000000735,	SPLICING FACTOR ARGININE/SERINE RICH
ENSF00000000774,	ZINC FINGER
ENSF00000000822,	ADP/ATP TRANSLOCASE ADENINE NUCLEOTIDE TRANSLOCATOR ANT ADP ATP CARRIER SOLUTE CARRIER FAMILY 25 MEMBER
ENSF00000000887,	ASPARTATE AMINOTRANSFERASE EC_2.6.1.1 TRANSAMINASE A GLUTAMATE OXALOACETATE TRANSAMINASE
ENSF00000000896,	TOLL RECEPTOR PRECURSOR
ENSF00000000927,	POLYCOMB GROUP RING FINGER
ENSF00000000967,	TRIPARTITE MOTIF CONTAINING 5 EC_6.3.2.- TRIM5ALPHA
ENSF00000000976,	TUMOR TUMOR D52
ENSF00000000979,	PHOSPHOLIPID SCRAMBLASE PL SCRAMBLASE CA 2+ DEPENDENT PHOSPHOLIPID SCRAMBLASE
ENSF00000001045,	ADENOSYLHOMOCYSTEINASE EC_3.3.1.1 S ADENOSYL L HOMOCYSTEINE HYDROLASE ADOHCYASE
ENSF00000001232,	TOM1 TARGET OF MYB
ENSF00000001394,	HETEROGENEOUS NUCLEAR RIBONUCLEOPROTEIN M HNRNP M
ENSF00000001561,	RIBONUCLEASE RNASE
ENSF00000001618,	CASEIN KINASE II SUBUNIT EC_2.7.11.1 CK II
ENSF00000001887,	MITOCHONDRIAL IMPORT INNER MEMBRANE TRANSLOCASE SUBUNIT TIM14 PRESEQUENCE TRANSLOCATED ASSOCIATED MOTOR SUBUNIT PAM18
ENSF00000002636,	ACYL COENZYME A THIOESTERASE 9 EC_3.1.2.- ACYL COA THIOESTERASE 9 ACYL COA THIOESTER HYDROLASE 9
ENSF00000002668,	ISOPENTENYL DIPHOSPHATE DELTA ISOMERASE 1 EC_5.3.3.2 IPP ISOMERASE 1 ISOPENTENYL PYROPHOSPHATE ISOMERASE 1 IPPI1
ENSF00000002784,	LOW MOLECULAR WEIGHT PHOSPHOTYROSINE PHOSPHATASE EC_3.1.3.48 LMW PTPASE LMW PTP LOW MOLECULAR WEIGHT CYTOSOLIC ACID PHOSPHATASE EC_3.1.3.- 2
ENSF00000002883,	GLIA MATURATION FACTOR GMF
ENSF00000003043,	BTG3
ENSF00000003165,	NEDD8 CONJUGATING ENZYME EC_6.3.2.- UBIQUITIN CONJUGATING ENZYME E2 NEDD8 LIGASE NEDD8 CARRIER
ENSF00000003183,	APOLIPOPROTEIN O PRECURSOR FAM121A
ENSF00000003267,	LACTOYLGLUTATHIONE LYASE EC_4.4.1.5 METHYLGLYOXALASE ALDOKETOMUTASE GLYOXALASE I GLX I KETONE ALDEHYDE MUTASE S D LACTOYLGLUTATHIONE METHYLGLYOXAL LYASE
ENSF00000003338,	STAR RELATED LIPID TRANSFER START DOMAIN CONTAINING
ENSF00000003359,	10 KDA HEAT SHOCK PROTEIN MITOCHONDRIAL HSP10.10 KDA CHAPERONIN
ENSF00000003493,	RING1 AND YY1 BINDING DEATH EFFECTOR DOMAIN ASSOCIATED FACTOR DED ASSOCIATED FACTOR
ENSF00000003572,	UNCHARACTERIZED
ENSF00000004316,	NUCLEAR ENVELOPE PORE MEMBRANE POM 121 PORE MEMBRANE OF 121 KDA
ENSF00000004393,	COP9 SIGNALOSOME COMPLEX SUBUNIT 1 SIGNALOSOME SUBUNIT 1 SGN1 JAB1 CONTAINING SIGNALOSOME SUBUNIT 1 G PATHWAY SUPPRESSOR 1
ENSF00000004836,	TERATOCARCINOMA DERIVED GROWTH FACTOR EPIDERMAL GROWTH FACTOR CRIPTO CRIPTO GROWTH FACTOR
ENSF00000004886,	VESICLE TRANSPORT SFT2 DOMAIN CONTAINING
ENSF00000005142,	SERINE PROTEASE 23 PRECURSOR EC_3.4.21.-
ENSF00000005201,	JOSEPHIN 1 JOSEPHIN DOMAIN CONTAINING 1
ENSF00000005224,	LYSM AND PEPTIDOGLYCAN BINDING DOMAIN CONTAINING
ENSF00000005302,	ZINC FINGER
ENSF00000005364,	IMMUNOGLOBULIN BINDING 1 CD79A BINDING 1 SIGNAL TRANSDUCTION MOLECULE ALPHA 4
ENSF00000005450,	CYCLIN DEPENDENT KINASE 2 ASSOCIATED 1 CDK2 ASSOCIATED 1 ORAL CANCER SUPPRESSOR DELETED IN ORAL CANCER 1 DOC 1
ENSF00000005465,	PERIPHILIN 1
ENSF00000005744,	ATP SYNTHASE F CHAIN MITOCHONDRIAL EC_3.6.3.14
ENSF00000005775,	CLEAVAGE AND POLYADENYLATION SPECIFICITY FACTOR 5 NUCLEOSIDE DIPHOSPHATE LINKED MOIETY X MOTIF 21 NUDIX MOTIF 21
ENSF00000005964,	TRANSCRIPTION INITIATION FACTOR IIE SUBUNIT ALPHA TFIIE ALPHA GENERAL TRANSCRIPTION FACTOR IIE SUBUNIT 1 GENERAL TRANSCRIPTION FACTOR IIE 56 KDA SUBUNIT
ENSF00000005981,	NUCLEAR RECEPTOR COACTIVATOR 4 NCOA 4.70 KDA ANDROGEN RECEPTOR COACTIVATOR 70 KDA AR ACTIVATOR RET ACTIVATING ELE1
ENSF00000006138,	TRANSCRIPTION ELONGATION FACTOR SPT4 DRB SENSITIVITY INDUCING FACTOR SMALL SUBUNIT DSIF SMALL SUBUNIT
ENSF00000006514,	SIGNAL RECOGNITION PARTICLE 9 KDA SRP9
ENSF00000006714,	AN1 TYPE ZINC FINGER 1
ENSF00000006774,	AMBIGUOUS
ENSF00000006865,	BIOGENESIS OF LYSOSOME RELATED ORGANELLES COMPLEX 1 SUBUNIT 2
ENSF00000006965,	AMBIGUOUS
ENSF00000007348,	MITOCHONDRIAL 39S RIBOSOMAL L27 L27MT MRP L27
ENSF00000007476,	39S RIBOSOMAL L32 MITOCHONDRIAL PRECURSOR L32MT MRP L32
ENSF00000007645,	N ACYLNEURAMINATE 9 PHOSPHATASE EC_3.1.3.29 NEU5AC 9 PASE HALOACID DEHALOGENASE HYDROLASE DOMAIN CONTAINING 4
ENSF00000007796,	MITOCHONDRIAL 28S RIBOSOMAL S33 S33MT MRP S33
ENSF00000008163,	E3 UBIQUITIN LIGASE RNF138 EC_6.3.2.- RING FINGER 138 NEMO KINASE ASSOCIATED RING FINGER NLK ASSOCIATED RING FINGER
ENSF00000008588,	UNCHARACTERIZED CXORF41 SARCOMA ANTIGEN NY SAR 97
ENSF00000009053,	MITOCHONDRIAL 39S RIBOSOMAL L23 L23MT MRP L23
ENSF00000009234,	UNKNOWN
ENSF00000009434,	UNKNOWN
ENSF00000009523,	BEX3 BRAIN EXPRESSED X LINKED 3 P75NTR ASSOCIATED CELL DEATH EXECUTOR NERVE GROWTH FACTOR RECEPTOR ASSOCIATED 1
ENSF00000009544,	GAMMA SECRETASE SUBUNIT PEN 2 PRESENILIN ENHANCER 2
ENSF00000010033,	ERV FRD PROVIRUS ANCESTRAL ENV POLYPROTEIN PRECURSOR ENVELOPE POLYPROTEIN SYNCYTIN 2 [CONTAINS: SURFACE SU ; TRANSMEMBRANE TM ]
ENSF00000010049,	AMBIGUOUS
ENSF00000010230,	PLATELET GLYCOPROTEIN IB BETA CHAIN PRECURSOR GP IB BETA GPIBB GPIB BETA ANTIGEN CD42B BETA CD42C ANTIGEN
ENSF00000010648,	TAX1 BINDING 3 TAX INTERACTION 1 TIP 1
ENSF00000011240,	CYSTEINE RICH PERINUCLEAR THECA
ENSF00000011287,	UNKNOWN
ENSF00000013752,	G COUPLED RECEPTOR
ENSF00000017379,	SMALL EDRK RICH FACTOR 2
ENSF00000018172,	ADULT MALE CDNA
ENSF00000018177,	ADULT MALE TESTIS CDNA
ENSF00000018179,	CDNA PRODUCT:
ENSF00000021938,	HSA
