# Supplementary material for: Burst of Young Retrogenes and Independent Retrogene Formation in Mammals
Source: PLoS One. 2009 Mar 27;4(3):e5040. doi: 10.1371/journal.pone.0005040 (PMC2657826; doi:10.1371/journal.pone.0005040)
Supplement: Table S4 — (0.02 MB TAR) [file pone.0005040.s005.tar › tree_anno/lsr/opossum_lsr_descr]

ENSF00000000027,	IG CHAIN REGION
ENSF00000000110,	UDP GLUCURONOSYLTRANSFERASE PRECURSOR EC_2.4.1.17 UDPGT
ENSF00000000255,	BUTYROPHILIN PRECURSOR
ENSF00000000269,	ELONGATION FACTOR 2 EF 2
ENSF00000000279,	LECTIN
ENSF00000000281,	METABOTROPIC GLUTAMATE RECEPTOR PRECURSOR
ENSF00000000287,	MITOGEN ACTIVATED KINASE EC_2.7.11.24 EXTRACELLULAR SIGNAL REGULATED KINASE
ENSF00000000295,	MAGUK P55 SUBFAMILY MEMBER
ENSF00000000314,	OXYSTEROL BINDING RELATED OSBP RELATED ORP
ENSF00000000451,	PLASMA MEMBRANE CALCIUM TRANSPORTING ATPASE EC_3.6.3.8 PLASMA MEMBRANE CALCIUM PUMP PLASMA MEMBRANE CALCIUM ATPASE
ENSF00000000502,	DISULFIDE ISOMERASE PRECURSOR EC_5.3.4.1
ENSF00000000599,	EZRIN 2
ENSF00000000716,	URACIL PHOSPHORIBOSYLTRANSFERASE EC_2.4.2.9 UMP PYROPHOSPHORYLASE UPRTASE
ENSF00000000841,	STRUCTURAL MAINTENANCE OF CHROMOSOMES
ENSF00000000876,	TETRASPANIN TSPAN
ENSF00000000907,	UBIQUITIN CONJUGATING ENZYME EC_6.3.2.19 UBIQUITIN LIGASE UBIQUITIN CARRIER
ENSF00000001008,	ECTO ADP RIBOSYLTRANSFERASE PRECURSOR EC_2.4.2.31 NAD P + ARGININE ADP RIBOSYLTRANSFERASE MONO ADP RIBOSYL TRANSFERASE
ENSF00000001056,	GUANINE NUCLEOTIDE BINDING 3
ENSF00000001157,	ELONGATION FACTOR 1 GAMMA EF 1 GAMMA EEF 1B GAMMA
ENSF00000001338,	ALPHA GALACTOSIDASE PRECURSOR EC_3.2.1.22 MELIBIASE ALPHA D GALACTOSIDE GALACTOHYDROLASE
ENSF00000001392,	RAN BINDING
ENSF00000001681,	PHOSPHATE CARRIER PROTEIN MITOCHONDRIAL PRECURSOR PTP SOLUTE CARRIER FAMILY 25 MEMBER 3
ENSF00000001738,	GALACTOSIDE 2 ALPHA L FUCOSYLTRANSFERASE 1 EC_2.4.1.69 GDP L FUCOSE:BETA D GALACTOSIDE 2 ALPHA L FUCOSYLTRANSFERASE 1 ALPHA 1 2 FT 1 FUCOSYLTRANSFERASE 1
ENSF00000001774,	SPLICING FACTOR ARGININE/SERINE RICH
ENSF00000002314,	CARBONYL REDUCTASE [NADPH] 1 EC_1.1.1.184 NADPH DEPENDENT CARBONYL REDUCTASE 1
ENSF00000002481,	PHOSPHOMANNOMUTASE EC_5.4.2.8 PMM
ENSF00000002526,	HERV PROVIRUS ANCESTRAL PRO EC_3.4.23.- PROTEASE PROTEINASE PR
ENSF00000002560,	VACUOLAR ATP SYNTHASE SUBUNIT D EC_3.6.3.14 V ATPASE SUBUNIT D VACUOLAR PROTON PUMP SUBUNIT D
ENSF00000002580,	1 ACYL SN GLYCEROL 3 PHOSPHATE ACYLTRANSFERASE THETA EC_2.3.1.51 LYSOPHOSPHATIDIC ACID ACYLTRANSFERASE THETA LPAAT THETA
ENSF00000002727,	UNKNOWN
ENSF00000002728,	SERINE/THREONINE PHOSPHATASE 2A KDA REGULATORY SUBUNIT B PP2A SUBUNIT B
ENSF00000002801,	B CELL RECEPTOR ASSOCIATED BCR ASSOCIATED
ENSF00000002886,	[PYRUVATE DEHYDROGENASE [LIPOAMIDE]] PHOSPHATASE 1 MITOCHONDRIAL PRECURSOR EC_3.1.3.43 PDP 1 PYRUVATE DEHYDROGENASE PHOSPHATASE CATALYTIC SUBUNIT 1 PDPC 1 PHOSPHATASE 2C
ENSF00000002893,	DIPHOSPHOINOSITOL POLYPHOSPHATE PHOSPHOHYDROLASE EC_3.6.1.52 DIPP DIADENOSINE 5' 5''' P1 P6 HEXAPHOSPHATE HYDROLASE EC_3.6.1.- NUCLEOSIDE DIPHOSPHATE LINKED MOIETY X MOTIF NUDIX MOTIF
ENSF00000002939,	3' END PROCESSING RNA14
ENSF00000002978,	UNKNOWN
ENSF00000003119,	TWIST
ENSF00000003128,	NEDD4 FAMILY INTERACTING NEDD4 WW DOMAIN BINDING
ENSF00000003191,	RING FINGER 12 LIM DOMAIN INTERACTING RING FINGER RING FINGER LIM DOMAIN BINDING R LIM
ENSF00000003248,	DEP DOMAIN CONTAINING
ENSF00000003374,	AMBIGUOUS
ENSF00000003480,	PLACENTAL 11 PRECURSOR EC_3.4.21.- PP11
ENSF00000003499,	UNCHARACTERIZED
ENSF00000003551,	RNA BINDING RNA BINDING MOTIF
ENSF00000003569,	26S PROTEASOME NON ATPASE REGULATORY SUBUNIT 8 26S PROTEASOME REGULATORY SUBUNIT
ENSF00000003613,	CHARGED MULTIVESICULAR BODY 1B CHROMATIN MODIFYING 1B CHMP1B
ENSF00000003617,	STRUCTURAL MAINTENANCE OF CHROMOSOMES 6
ENSF00000003711,	ELL ASSOCIATED FACTOR 2 TESTOSTERONE REGULATED APOPTOSIS INDUCER AND TUMOR SUPPRESSOR
ENSF00000003730,	ELECTRON TRANSFER FLAVOPROTEIN SUBUNIT ALPHA MITOCHONDRIAL PRECURSOR ALPHA ETF
ENSF00000003849,	METHYL CPG BINDING DOMAIN 1 METHYL CPG BINDING MBD1
ENSF00000003884,	MITOCHONDRIAL FOLATE TRANSPORTER/CARRIER SOLUTE CARRIER FAMILY 25 MEMBER 32
ENSF00000003923,	ZINC FINGER 238 TRANSCRIPTIONAL REPRESSOR RP58.58 KDA REPRESSOR
ENSF00000003934,	UDP GLUCOSE 6 DEHYDROGENASE EC_1.1.1.22 UDP GLC DEHYDROGENASE UDP GLCDH UDPGDH
ENSF00000003951,	NADH DEHYDROGENASE [UBIQUINONE] 1 ALPHA SUBCOMPLEX SUBUNIT 9 MITOCHONDRIAL PRECURSOR EC_1.6.5.3 EC_1.6.99.- 3 NADH UBIQUINONE OXIDOREDUCTASE 39 KDA SUBUNIT COMPLEX I 39KD CI 39KD
ENSF00000004003,	U1 SMALL NUCLEAR RIBONUCLEOPROTEIN C U1 SNRNP C U1C U1 C
ENSF00000004116,	HSC70 INTERACTING HIP ST13 FA
ENSF00000004331,	ACTIN RELATED 2/3 COMPLEX SUBUNIT 3 ARP2/3 COMPLEX 21 KDA SUBUNIT P21 ARC
ENSF00000004524,	ZINC FINGER AND BTB DOMAIN CONTAINING 6 ZINC FINGER 482
ENSF00000004542,	MOTILE SPERM DOMAIN CONTAINING
ENSF00000004691,	TRANSCRIPTION INITIATION FACTOR IIF SUBUNIT BETA EC_3.6.1.- TFIIF BETA ATP DEPENDENT HELICASE GT GENERAL TRANSCRIPTION FACTOR IIF SUBUNIT 2 TRANSCRIPTION INITIATION FACTOR RAP30
ENSF00000004942,	THUMP DOMAIN CONTAINING 1
ENSF00000005014,	PRE CLEAVAGE COMPLEX II CLP1
ENSF00000005060,	YTH DOMAIN CONTAINING 1 SPLICING FACTOR YT521
ENSF00000005099,	TRANSLATION MACHINERY ASSOCIATED 20
ENSF00000005130,	NEIGHBOR OF COX4
ENSF00000005241,	PRE SPLICING FACTOR 38A
ENSF00000005325,	C X C CHEMOKINE RECEPTOR TYPE 7 CXC R7 CXCR 7 G COUPLED RECEPTOR RDC1 RDC 1 CHEMOKINE ORPHAN RECEPTOR 1
ENSF00000005463,	RING FINGER 170
ENSF00000005559,	BAX INHIBITOR 1 BI 1 TESTIS ENHANCED GENE TRANSCRIPT
ENSF00000005637,	AMBIGUOUS
ENSF00000005691,	POLYGLUTAMINE BINDING 1 POLYGLUTAMINE TRACT BINDING 1 PQBP 1
ENSF00000005771,	NUCLEOPORIN NUP43
ENSF00000005780,	THO COMPLEX SUBUNIT 3 THO3
ENSF00000005906,	THIOREDOXIN MITOCHONDRIAL PRECURSOR MT TRX MTRX THIOREDOXIN 2
ENSF00000006159,	AMBIGUOUS
ENSF00000006223,	AMBIGUOUS
ENSF00000006431,	UNKNOWN
ENSF00000006463,	TRANSMEMBRANE 80
ENSF00000006488,	ADP RIBOSE PYROPHOSPHATASE MITOCHONDRIAL PRECURSOR EC_3.6.1.13 ADP RIBOSE DIPHOSPHATASE ADENOSINE DIPHOSPHORIBOSE PYROPHOSPHATASE ADPR PPASE ADP RIBOSE PHOSPHOHYDROLASE NUCLEOSIDE DIPHOSPHATE LINKED MOIETY X MOTIF 9 NUDIX MOTIF 9
ENSF00000006824,	RECEPTOR BINDING CANCER ANTIGEN EXPRESSED ON SISO CELLS CANCER ASSOCIATED SURFACE ANTIGEN RCAS1 ESTROGEN RECEPTOR BINDING FRAGMENT ASSOCIATED GENE 9
ENSF00000006946,	AMBIGUOUS
ENSF00000007047,	LAS1
ENSF00000007169,	MESODERM DEVELOPMENT CANDIDATE 2
ENSF00000007814,	MRG BINDING
ENSF00000007834,	UNCHARACTERIZED
ENSF00000008096,	AMBIGUOUS
ENSF00000008143,	RETINITIS PIGMENTOSA 9 PIM 1 ASSOCIATED PAP 1
ENSF00000008298,	HOMOLOG
ENSF00000008305,	AMYOTROPHIC LATERAL SCLEROSIS 2 CHROMOSOMAL REGION CANDIDATE GENE 11
ENSF00000008311,	COMM DOMAIN CONTAINING 6
ENSF00000008583,	PROGESTIN AND ADIPOQ RECEPTOR FAMILY MEMBER 4 PROGESTIN AND ADIPOQ RECEPTOR FAMILY MEMBER IV
ENSF00000008870,	PREY MITOCHONDRIAL PRECURSOR
ENSF00000009230,	UNKNOWN
ENSF00000009284,	TRNA WYBUTOSINE SYNTHESIZING 2 HOMOLOG EC_2.1.1.- TRNA METHYLTRANSFERASE 12
ENSF00000009404,	SNRNA ACTIVATING COMPLEX SUBUNIT 5 SNAPC SUBUNIT 5 SMALL NUCLEAR RNA ACTIVATING COMPLEX POLYPEPTIDE 5 SNRNA ACTIVATING COMPLEX 19 KDA SUBUNIT SNAPC 19 KDA SUBUNIT
ENSF00000009569,	COILED COIL DOMAIN CONTAINING 115
ENSF00000009745,	UNKNOWN
ENSF00000014785,	ARGININE VASOPRESSIN INDUCED 1 AVP INDUCED 1
