# Supplementary material for: Burst of Young Retrogenes and Independent Retrogene Formation in Mammals
Source: PLoS One. 2009 Mar 27;4(3):e5040. doi: 10.1371/journal.pone.0005040 (PMC2657826; doi:10.1371/journal.pone.0005040)
Supplement: Table S4 — (0.02 MB TAR) [file pone.0005040.s005.tar › tree_anno/lsr/rat_lsr_descr]

ENSF00000000228,	LINE 1 REVERSE TRANSCRIPTASE
ENSF00000000259,	TRANSPOSASE ELEMENT L1MD A101/L1MD A102/L1MD A2
ENSF00000000304,	ENOLASE EC_4.2.1.11 2 PHOSPHOGLYCERATE DEHYDRATASE 2 PHOSPHO D GLYCERATE HYDRO LYASE
ENSF00000000702,	PEPTIDYL PROLYL CIS TRANS ISOMERASE EC_5.2.1.8 PPIASE ROTAMASE
ENSF00000000757,	GLYCEROL 3 PHOSPHATE DEHYDROGENASE EC_1.1.1.8
ENSF00000001261,	PROHIBITIN
ENSF00000001283,	SUBUNIT SUBUNIT DNA SUBUNIT
ENSF00000001288,	SUPPRESSOR OF HAIRY WING HOMOLOG
ENSF00000001470,	ATP SYNTHASE LIPID BINDING PROTEIN MITOCHONDRIAL PRECURSOR EC_3.6.3.14 ATP SYNTHASE PROTEOLIPID ATPASE 9 ATPASE SUBUNIT C
ENSF00000001515,	60S RIBOSOMAL L9
ENSF00000001590,	STATHMIN
ENSF00000001647,	60S ACIDIC RIBOSOMAL P1
ENSF00000001912,	VACUOLAR SORTING SNF7 VACUOLAR SORTING ASSOCIATED 32
ENSF00000001950,	TYROSINE PHOSPHATASE TYPE IVA 1 EC_3.1.3.48 TYROSINE PHOSPHATASE 4A1 TYROSINE PHOSPHATASE OF REGENERATING LIVER 1 PRL 1
ENSF00000002162,	REST COREPRESSOR
ENSF00000002208,	60S RIBOSOMAL L11
ENSF00000002351,	VIGILIN HIGH DENSITY LIPOPROTEIN BINDING HDL BINDING
ENSF00000002450,	FAM98A
ENSF00000002451,	SMALL NUCLEAR RIBONUCLEOPROTEIN ASSOCIATED SNRNP SM SM
ENSF00000002651,	GLYCINE CLEAVAGE SYSTEM H PROTEIN MITOCHONDRIAL PRECURSOR
ENSF00000002700,	UBIQUITIN CONJUGATING ENZYME E2 Q2 EC_6.3.2.19 UBIQUITIN LIGASE Q2 UBIQUITIN CARRIER Q2
ENSF00000003058,	60S RIBOSOMAL L30
ENSF00000003142,	LA HOMOLOG LA RIBONUCLEOPROTEIN LA AUTOANTIGEN HOMOLOG
ENSF00000003208,	NONHISTONE CHROMOSOMAL HMG 14 HIGH MOBILITY GROUP NUCLEOSOME BINDING DOMAIN CONTAINING 1
ENSF00000003214,	40S RIBOSOMAL S13
ENSF00000003800,	MITOCHONDRIAL DEOXYNUCLEOTIDE CARRIER SOLUTE CARRIER FAMILY 25 MEMBER 19
ENSF00000004008,	PRE SPLICING FACTOR CLF1
ENSF00000004121,	MACROPHAGE MIGRATION INHIBITORY FACTOR MIF PHENYLPYRUVATE TAUTOMERASE EC_5.3.2.1
ENSF00000004279,	GLUCOSAMINE 6 PHOSPHATE N ACETYLTRANSFERASE EC_2.3.1.4 PHOSPHOGLUCOSAMINE TRANSACETYLASE PHOSPHOGLUCOSAMINE ACETYLASE
ENSF00000004405,	COILED COIL DOMAIN CONTAINING 94
ENSF00000004434,	MICROSOMAL GLUTATHIONE S TRANSFERASE 3 EC_2.5.1.18 MICROSOMAL GST 3 MICROSOMAL GST III
ENSF00000004485,	BRIX DOMAIN CONTAINING 1
ENSF00000004617,	KELCH DOMAIN CONTAINING
ENSF00000004788,	MICROFIBRILLAR ASSOCIATED 1
ENSF00000004978,	POLYADENYLATE BINDING INTERACTING 2 POLY A BINDING INTERACTING 2 PABP INTERACTING 2 PAIP 2
ENSF00000004985,	UNCHARACTERIZED
ENSF00000005187,	UNCHARACTERIZED
ENSF00000005456,	NADH DEHYDROGENASE [UBIQUINONE] 1 ALPHA SUBCOMPLEX SUBUNIT 10 MITOCHONDRIAL PRECURSOR EC_1.6.5.3 EC_1.6.99.- 3 NADH UBIQUINONE OXIDOREDUCTASE 42 KDA SUBUNIT COMPLEX I 42KD CI 42KD
ENSF00000005722,	MITOCHONDRIAL IMPORT INNER MEMBRANE TRANSLOCASE SUBUNIT TIM23
ENSF00000006015,	FAM32A
ENSF00000006046,	TRANSFORMING GROWTH FACTOR BETA REGULATOR 1 NUCLEAR INTERACTOR OF ARF AND MDM2
ENSF00000006503,	MALE SPECIFIC LETHAL 3 1 MSL3 1 MALE SPECIFIC LETHAL 3 HOMOLOG 1
ENSF00000006821,	UNCHARACTERIZED
ENSF00000006897,	TRANSMEMBRANE 74
ENSF00000006985,	INTERLEUKIN 13 RECEPTOR ALPHA 1 CHAIN PRECURSOR IL 13R ALPHA 1 IL 13RA 1 C ANTIGEN
ENSF00000007386,	ENHANCER OF RUDIMENTARY
ENSF00000007629,	NADH DEHYDROGENASE [UBIQUINONE] 1 BETA SUBCOMPLEX SUBUNIT 4 EC_1.6.5.3 EC_1.6.99.- 3 NADH UBIQUINONE OXIDOREDUCTASE B15 SUBUNIT COMPLEX I B15 CI B15
ENSF00000007807,	PA FRAGMENT
ENSF00000007818,	UNCHARACTERIZED
ENSF00000008370,	HIG1 DOMAIN FAMILY MEMBER 2A
ENSF00000008580,	UNKNOWN
ENSF00000008963,	HIGH MOBILITY GROUP HMG I/HMG Y HMG I Y HIGH MOBILITY GROUP AT HOOK 1 HIGH MOBILITY GROUP A1
ENSF00000009255,	NADH DEHYDROGENASE [UBIQUINONE] 1 ALPHA SUBCOMPLEX SUBUNIT 3 EC_1.6.5.3 EC_1.6.99.- 3 NADH UBIQUINONE OXIDOREDUCTASE B9 SUBUNIT COMPLEX I B9 CI B9
ENSF00000010203,	LEYDIG CELL TUMOR 10 KDA
ENSF00000010439,	39S RIBOSOMAL L41 MITOCHONDRIAL PRECURSOR L41MT MRP L41
ENSF00000010638,	COILED COIL DOMAIN CONTAINING 70 PRECURSOR
ENSF00000010899,	UNKNOWN
ENSF00000011092,	UNKNOWN
ENSF00000011258,	MALE TESTIS CDNA
ENSF00000011926,	LEUKOSIALIN PRECURSOR LEUKOCYTE SIALOGLYCOPROTEIN SIALOPHORIN CD43 ANTIGEN
