# Supplementary material for: Burst of Young Retrogenes and Independent Retrogene Formation in Mammals
Source: PLoS One. 2009 Mar 27;4(3):e5040. doi: 10.1371/journal.pone.0005040 (PMC2657826; doi:10.1371/journal.pone.0005040)
Supplement: Table S4 — (0.02 MB TAR) [file pone.0005040.s005.tar › tree_anno/lsr/zbfish_lsr_descr]

ENSF00000000026,	OPSIN
ENSF00000000041,	OPSIN
ENSF00000000054,	MYOSIN MYOSIN HEAVY CHAIN MYOSIN HEAVY CHAIN MUSCLE
ENSF00000000151,	ANKYRIN
ENSF00000000325,	UNKNOWN
ENSF00000000363,	ALPHA CRYSTALLIN CHAIN ALPHA CRYSTALLIN
ENSF00000000552,	PRECURSOR
ENSF00000000566,	TROPONIN T MUSCLE MUSCLE TROPONIN T
ENSF00000000581,	DUAL SPECIFICITY PHOSPHATASE EC_3.1.3.48 EC_3.1.3.- 16 MITOGEN ACTIVATED KINASE PHOSPHATASE MAP KINASE PHOSPHATASE MKP
ENSF00000000589,	ADENOSINE RECEPTOR
ENSF00000000685,	TRANSCRIPTION FACTOR HES HAIRY AND ENHANCER OF SPLIT
ENSF00000000686,	SODIUM/POTASSIUM/CALCIUM EXCHANGER NA + /K + /CA 2+ EXCHANGE RETINAL NA CA+K EXCHANGER
ENSF00000001215,	POTASSIUM VOLTAGE GATED CHANNEL SUBFAMILY C MEMBER VOLTAGE GATED POTASSIUM CHANNEL SUBUNIT KV3
ENSF00000001397,	SLIT AND NTRK PRECURSOR
ENSF00000001457,	COMPLEMENT C1Q PRECURSOR
ENSF00000001553,	SERINE/THREONINE KINASE EC_2.7.11.1 VACCINIA RELATED KINASE
ENSF00000001740,	INTERFERON INDUCED WITH TETRATRICOPEPTIDE REPEATS IFIT INTERFERON INDUCED KDA IFI
ENSF00000001856,	PRECURSOR
ENSF00000002268,	SPRY DOMAIN CONTAINING SOCS BOX SSB
ENSF00000002328,	INTERFERON INDUCIBLE GTPASE 5 EC_3.6.5.- IMMUNITY RELATED GTPASE CINEMA 1
ENSF00000002466,	BTB/POZ DOMAIN CONTAINING
ENSF00000003276,	MITOCHONDRIAL PRECURSOR
ENSF00000003707,	RELAXIN 3 RECEPTOR 1 RLN3 RECEPTOR 1 RELAXIN FAMILY PEPTIDE RECEPTOR 3 G COUPLED RECEPTOR SALPR
ENSF00000003916,	FREE FATTY ACID RECEPTOR G COUPLED RECEPTOR
ENSF00000004089,	MITOCHONDRIAL CARRIER TRIPLE REPEAT
ENSF00000005292,	POTASSIUM CHANNEL SUBFAMILY K MEMBER 13 TANDEM PORE DOMAIN HALOTHANE INHIBITED POTASSIUM CHANNEL 1 THIK 1
ENSF00000005329,	INSULINOMA ASSOCIATED 1 ZINC FINGER IA 1
ENSF00000005471,	CHROMOSOME WHOLE GENOME SHOTGUN SEQUENCE
ENSF00000005626,	UNKNOWN
ENSF00000005842,	NUCLEAR FACTOR INTERLEUKIN 3 REGULATED E4 PROMOTER BINDING 4
ENSF00000005857,	CLAUDIN 22
ENSF00000005992,	SECRETOGRANIN 2 PRECURSOR SECRETOGRANIN II SGII CHROMOGRANIN C [CONTAINS: SECRETONEURIN SN ]
ENSF00000006125,	SUPPRESSOR OF CYTOKINE SIGNALING 6 SOCS 6 SUPPRESSOR OF CYTOKINE SIGNALING 4 SOCS 4 CYTOKINE INDUCIBLE SH2 4 CIS 4
ENSF00000006889,	CDNA PRODUCT:
ENSF00000007858,	F BOX ONLY 46 F BOX ONLY 34
ENSF00000008062,	REGULATOR OF G SIGNALING 9 BINDING RGS9 ANCHORING
ENSF00000008181,	FIBROBLAST GROWTH FACTOR BINDING 1 PRECURSOR FGF BINDING 1 FGF BP1 FGFBP 1 FGF BP
ENSF00000009533,	TRANSMEMBRANE 166
ENSF00000009592,	ATAD4
ENSF00000009793,	COMPLEMENT C1Q TUMOR NECROSIS FACTOR RELATED 4 PRECURSOR
ENSF00000010427,	OLFACTORY MARKER OLFACTORY NEURONAL SPECIFIC
ENSF00000011290,	GROWTH ARREST SPECIFIC 1 PRECURSOR GAS 1
ENSF00000011334,	TRANSMEMBRANE 121
ENSF00000011954,	CHROMOSOME 10 WHOLE GENOME SHOTGUN SEQUENCE
ENSF00000013097,	FIBROBLAST GROWTH FACTOR BINDING 2 PRECURSOR FGF BINDING 2 FGF BP2 FGFBP
ENSF00000013651,	TYROSINE RECOMBINASE FRAGMENT
ENSF00000019629,	ZINC FINGER GENE 1
