# Supplementary material for: Burst of Young Retrogenes and Independent Retrogene Formation in Mammals
Source: PLoS One. 2009 Mar 27;4(3):e5040. doi: 10.1371/journal.pone.0005040 (PMC2657826; doi:10.1371/journal.pone.0005040)
Supplement: Table S4 — (0.02 MB TAR) [file pone.0005040.s005.tar › tree_anno/lsr/chicken_lsr_descr]

ENSF00000000055,	PROTOCADHERIN PRECURSOR PCDH
ENSF00000000388,	PRECURSOR
ENSF00000000838,	ALPHA ADRENERGIC RECEPTOR ALPHA ADRENOCEPTOR ALPHA ADRENORECEPTOR
ENSF00000000865,	DUAL SPECIFICITY TYROSINE PHOSPHORYLATION REGULATED KINASE EC_2.7.12.1
ENSF00000000936,	RECEPTOR
ENSF00000001047,	TRANSCRIPTION ELONGATION FACTOR A TRANSCRIPTION ELONGATION FACTOR S II
ENSF00000001360,	SHC TRANSFORMING 3 SH2 DOMAIN C3 SRC HOMOLOGY 2 DOMAIN CONTAINING TRANSFORMING C3 NEURONAL SHC N SHC
ENSF00000002038,	PYRIDOXAL PHOSPHATE PHOSPHATASE EC_3.1.3.74 PLP PHOSPHATASE
ENSF00000002304,	ZINC FINGER SWIM DOMAIN CONTAINING
ENSF00000002491,	ZINC FINGER PLAG1 PLEIOMORPHIC ADENOMA GENE 1
ENSF00000002556,	FEATHER KERATIN F KER
ENSF00000002934,	PROBABLE G COUPLED RECEPTOR 34
ENSF00000003701,	AMBIGUOUS
ENSF00000004452,	TETRASPANIN 3 TSPAN 3 TRANSMEMBRANE 4 SUPERFAMILY MEMBER 8 TETRASPANIN TM4 A
ENSF00000004545,	KELCH REPEAT AND BTB DOMAIN CONTAINING
ENSF00000004810,	SEROLOGICALLY DEFINED COLON CANCER ANTIGEN 3
ENSF00000004882,	SITS BINDING SP105
ENSF00000005291,	LEUCINE RICH REPEAT CONTAINING PRECURSOR
ENSF00000006278,	GREMLIN 1 PRECURSOR CYSTEINE KNOT SUPERFAMILY 1 BMP ANTAGONIST 1
ENSF00000006601,	CBP/P300 INTERACTING TRANSACTIVATOR 2
ENSF00000010492,	PROBABLE G COUPLED RECEPTOR 119
