# Supplementary material for: Burst of Young Retrogenes and Independent Retrogene Formation in Mammals
Source: PLoS One. 2009 Mar 27;4(3):e5040. doi: 10.1371/journal.pone.0005040 (PMC2657826; doi:10.1371/journal.pone.0005040)
Supplement: Table S5 — (0.21 MB XLS) [file pone.0005040.s006.xls]

## Sheet: ReadMe
Evidence for each gene is listed seperated by '-'
Within each item, the Uniprot ID and the evidence code is separated by ':'
Evidence code:
1	Evidence at protein level
2	Evidence at transcript level
For example:
A1E286:2-P55809:1-Q6IAV5:2
Has three items: A1E286:2, P55809:1 and Q6IAV5:2
And
A1E286:2	means Uniprot ID A1E286 has evidence at transcript level

## Sheet: Human
Ensembl Gene ID1	Ensembl Gene ID2	Ensembl Protein ID1	Ensembl Protein ID2	Uniprot Evidence for Gene 1	Uniprot Evidence for Gene 2
ENSG00000083720	ENSG00000198754	ENSP00000196371	ENSP00000355412	A1E286:2-P55809:1-Q6IAV5:2	Q5QPK4:2-Q6INA3:2-Q9BYC2:2-Q9H7N8:2
ENSG00000103342	ENSG00000189369	ENSP00000219627	ENSP00000341247	P15170:2-Q7KZX8:2-Q96GF2:2	Q8IYD1:1-Q9H909:2-Q9NVY0:2-Q9NY44:2
ENSG00000104848	ENSG00000177272	ENSP00000221444	ENSP00000313622	Q96RP8:2	P22001:2-Q5VWN2:2-Q6P2D3:2
ENSG00000105879	ENSG00000175809	ENSP00000222597	ENSP00000323348	Q75N03:1	Q8N7E2:2
ENSG00000108518	ENSG00000196570	ENSP00000225655	ENSP00000351379	P07737:1-Q53Y44:2	A2RUL3:2-P60673:2
ENSG00000124212	ENSG00000180432	ENSP00000244043	ENSP00000318867	Q16647:1-Q6LEN0:2-Q6LEN2:2	Q6NWT2:2-Q6NWT3:2-Q9UNU6:2
ENSG00000125249	ENSG00000181467	ENSP00000245304	ENSP00000319096	P10114:1	P61225:1-Q5JQ44:2
ENSG00000125255	ENSG00000205184	ENSP00000245312	ENSP00000368353	A1L4F4:2-Q12908:1	Q5PT55:1
ENSG00000125810	ENSG00000174807	ENSP00000246006	ENSP00000308117	Q59EB6:2-Q8IXK1:2-Q9NPY3:1	Q9HCU0:1
ENSG00000126457	ENSG00000198890	ENSP00000246789	ENSP00000355145	Q2VP93:2-Q5U8W9:2-Q99873:1	A3KME1:2-Q96LA8:1
ENSG00000129911	ENSG00000174595	ENSP00000250916	ENSP00000310878	Q9BXK1:1	Q8TD94:2
ENSG00000111707	ENSG00000184550	ENSP00000251152	ENSP00000333522	Q9H7L9:1	Q2M2F3:2-Q52LB7:2
ENSG00000131864	ENSG00000134588	ENSP00000254181	ENSP00000257011	A1L447:2-Q9HBJ7:2	Q495F8:2-Q9BXU7:2
ENSG00000132475	ENSG00000188375	ENSP00000254810	ENSP00000339835	P84243:1	Q6NXT2:2
ENSG00000133135	ENSG00000188050	ENSP00000255499	ENSP00000344489	A0PJI4:2-Q8TEB7:2	Q8WVZ7:2
ENSG00000133606	ENSG00000197639	ENSP00000255977	ENSP00000348118	A1L0W6:2-Q256Y7:2-Q9UHC7:1-Q9UHW2:2	Q13434:2
ENSG00000134817	ENSG00000170128	ENSP00000257254	ENSP00000301917	P35414:2	O00155:2
ENSG00000135823	ENSG00000211584	ENSP00000258301	ENSP00000375085	O43752:1-Q49AF6:2	Q9NX17:2
ENSG00000106086	ENSG00000134297	ENSP00000258679	ENSP00000336073	Q96JA3:1	O95397:2
ENSG00000136213	ENSG00000169105	ENSP00000258711	ENSP00000307297	Q53FS1:2-Q53FU0:2-Q9NRB3:1	Q8NCH0:1
ENSG00000136273	ENSG00000188996	ENSP00000258774	ENSP00000344216	O60921:1	Q8NHY5:1
ENSG00000138495	ENSG00000205105	ENSP00000261070	ENSP00000368049	Q14061:2	Q5W0Q5:2
ENSG00000186462	ENSG00000187109	ENSP00000334888	ENSP00000261182	Q9ULW6:2	P55209:1
ENSG00000065150	ENSG00000137040	ENSP00000261574	ENSP00000355322	Q5T577:2-Q9BVS9:2	O60518:2
ENSG00000138600	ENSG00000185294	ENSP00000261854	ENSP00000332488	Q8TCT8:1	Q8IUH8:2-Q8WVZ6:2
ENSG00000067167	ENSG00000174599	ENSP00000262213	ENSP00000309402	Q15629:1-Q6FHL3:2-Q6FHU7:2	Q8N2L7:2-Q8N609:2
ENSG00000100811	ENSG00000198767	ENSP00000262238	ENSP00000355023	P25490:1	O15391:2-Q6Q1S4:2
ENSG00000105428	ENSG00000108523	ENSP00000222033	ENSP00000262482	Q8WWF5:2	Q9H6Y7:1
ENSG00000003096	ENSG00000198642	ENSP00000262820	ENSP00000352748	Q96HC9:2-Q9NW71:2-Q9P2N7:1	Q5JC44:2-Q5VZ54:2-Q7Z350:2-Q9H8J3:2-Q9P2J3:1
ENSG00000083750	ENSG00000155876	ENSP00000262850	ENSP00000286334	Q5VZM2:1	Q7L523:1
ENSG00000116489	ENSG00000177938	ENSP00000263168	ENSP00000326238	P52907:1	Q96KX2:2
ENSG00000119888	ENSG00000184292	ENSP00000263735	ENSP00000327831	P16422:1-Q6FG26:2-Q6FG49:2	P09758:1-Q6FG48:2-Q7Z7Q4:2
ENSG00000108106	ENSG00000175091	ENSP00000264552	ENSP00000308752	Q16763:1	Q6NXQ4:2
ENSG00000114391	ENSG00000181524	ENSP00000265264	ENSP00000361920	P83731:1	Q5T8W0:2
ENSG00000100191	ENSG00000198743	ENSP00000266086	ENSP00000370537	Q9NY91:2	P53794:2
ENSG00000139112	ENSG00000173683	ENSP00000266458	ENSP00000311718	Q6FIE6:2-Q9H0R8:1	Q9BY60:2
ENSG00000140350	ENSG00000184701	ENSP00000267918	ENSP00000329250	P39687:1-Q08AJ6:2-Q1AHP8:2-Q3KPI8:2-Q53FK4:2-Q5J8L8:2	O43423:2-Q4W5F9:2
ENSG00000122597	ENSG00000163191	ENSP00000242164	ENSP00000271638	Q9UDP3:1	P31949:1
ENSG00000148672	ENSG00000182890	ENSP00000277865	ENSP00000327589	P00367:1-Q14400:2-Q53GW3:2	P49448:1-Q9BSD0:2
ENSG00000148841	ENSG00000198885	ENSP00000278071	ENSP00000355121	Q8IWB1:2	Q6GPH6:2-Q8NE61:2
ENSG00000166800	ENSG00000171989	ENSP00000280706	ENSP00000302393	Q6ZMR3:2-Q96L19:2	Q9BYZ2:1
ENSG00000087338	ENSG00000185005	ENSP00000282570	ENSP00000328301	Q53SE7:2-Q96IK5:1	Q8NEA9:1-Q9HBV8:2
ENSG00000153885	ENSG00000180332	ENSP00000284006	ENSP00000323849	Q96SI1:1	Q5W0P9:2-Q8WVF5:2
ENSG00000154813	ENSG00000183499	ENSP00000285082	ENSP00000330308	Q96FX2:1	Q9H4G8:2
ENSG00000155100	ENSG00000189401	ENSP00000285420	ENSP00000339389	Q8N6M0:2	Q7L8S5:2
ENSG00000157219	ENSG00000179546	ENSP00000287907	ENSP00000363748	P47898:2-Q14D80:2-Q75LH0:2-Q86UN1:2	P28221:2
ENSG00000109238	ENSG00000161281	ENSP00000226490	ENSP00000292907	O60397:2	P24310:1-Q6FGI7:2
ENSG00000170421	ENSG00000186080	ENSP00000293308	ENSP00000334513	P05787:1-Q7L4M3:2-Q969I0:2	Q9H552:2
ENSG00000005513	ENSG00000177732	ENSP00000293894	ENSP00000347646	P57073:2	O15370:2
ENSG00000164296	ENSG00000171567	ENSP00000296736	ENSP00000302140	Q17RP2:2	Q13537:2-Q96MW7:2
ENSG00000164604	ENSG00000184194	ENSP00000297146	ENSP00000364615	P60893:2-Q8NEN2:2	Q5HYQ4:2-Q9NS66:2
ENSG00000165389	ENSG00000196542	ENSP00000298130	ENSP00000352097	Q969W0:2	Q8NFR3:2
ENSG00000166869	ENSG00000188386	ENSP00000300113	ENSP00000342600	O43745:1	Q5VTR4:2-Q96LZ3:2
ENSG00000170144	ENSG00000181836	ENSP00000302894	ENSP00000313447	P51991:1-Q65ZQ3:2-Q66K53:2-Q8NFG3:2	Q5T6S7:1
ENSG00000169714	ENSG00000187969	ENSP00000303844	ENSP00000345633	P62633:1-Q4JGY0:2-Q4JGY1:2-Q5U0E9:1-Q6T598:2	Q8WW36:2
ENSG00000133124	ENSG00000169047	ENSP00000247066	ENSP00000304895	O14654:2	P35568:1
ENSG00000162771	ENSG00000170613	ENSP00000294829	ENSP00000305596	Q8IYT1:2	Q8TC56:1
ENSG00000170027	ENSG00000175793	ENSP00000306330	ENSP00000340989	P61981:1	P31947:1
ENSG00000141965	ENSG00000169018	ENSP00000269856	ENSP00000307298	Q711P8:2-Q9BSK4:2-Q9NPN7:2-Q9NPW8:2	Q9UK73:2
ENSG00000174282	ENSG00000177311	ENSP00000307858	ENSP00000372635	Q9P1Z0:1	Q32Q70:2-Q8NAP3:1-Q9H6F0:2
ENSG00000174740	ENSG00000198526	ENSP00000308012	ENSP00000352440	Q5JQF3:2-Q96DU9:2	Q6NV95:2
ENSG00000132825	ENSG00000173281	ENSP00000255176	ENSP00000308318	O95685:1-Q86X09:2	Q86XI6:2-Q9H812:2
ENSG00000143878	ENSG00000173156	ENSP00000272233	ENSP00000308576	P62745:1	O00212:1
ENSG00000072062	ENSG00000165059	ENSP00000309591	ENSP00000297734	P17612:1-Q15136:2-Q32P54:2	P22612:1-Q5VZ02:2
ENSG00000173480	ENSG00000183309	ENSP00000311319	ENSP00000330358	Q8TAU3:2	A4FU80:2-O75123:2
ENSG00000173548	ENSG00000178996	ENSP00000311427	ENSP00000317332	Q8WV41:2	Q0VG02:2-Q96RF0:1
ENSG00000170382	ENSG00000173114	ENSP00000356143	ENSP00000312001	O75325:2	Q9H3W5:2-Q9NUU4:2
ENSG00000070756	ENSG00000151846	ENSP00000313007	ENSP00000281589	P11940:1-Q6ZRY2:2	Q3ZCS4:2-Q9H361:1
ENSG00000176302	ENSG00000189299	ENSP00000314806	ENSP00000344023	Q6PIV2:2	Q6PJQ5:2
ENSG00000178403	ENSG00000181965	ENSP00000317333	ENSP00000317580	Q9H2A3:2	Q5U0Q9:2-Q92886:1
ENSG00000171450	ENSG00000176749	ENSP00000304250	ENSP00000318486	Q13319:2-Q5XKD4:2-Q96G76:2	Q15078:1-Q5U0G3:2-Q8N619:2-Q8TAM4:2
ENSG00000178700	ENSG00000188985	ENSP00000319170	ENSP00000343033	Q86XF0:2	P00374:1
ENSG00000181072	ENSG00000184984	ENSP00000319984	ENSP00000331108	P08172:2-Q6SL56:2-Q86SJ1:2-Q96RH0:2	P08912:2-Q6NUM3:2-Q8IVW0:2
ENSG00000176130	ENSG00000178623	ENSP00000323872	ENSP00000362408	Q96G91:2	Q17R58:2-Q4ZFV2:2-Q6ZMP9:2-Q9HC97:2
ENSG00000144227	ENSG00000182575	ENSP00000272641	ENSP00000329295	O95156:2-Q494R3:2	O95157:1-Q8NDC3:2
ENSG00000162009	ENSG00000183473	ENSP00000293897	ENSP00000330138	P35346:1-Q541E0:2	P32745:2-Q86YF2:2
ENSG00000182676	ENSG00000198435	ENSP00000331065	ENSP00000349041	Q86WC6:1	Q7Z6K4:2
ENSG00000141232	ENSG00000183864	ENSP00000268957	ENSP00000331305	P50616:2-Q2TU63:2	Q14106:2-Q6FHR7:2-Q6PIT9:2
ENSG00000171827	ENSG00000196922	ENSP00000331540	ENSP00000347611	A1L472:2-Q96NI8:2	Q8WUN3:2
ENSG00000157551	ENSG00000187486	ENSP00000331698	ENSP00000345708	Q99712:1	Q14654:1
ENSG00000119973	ENSG00000185149	ENSP00000239032	ENSP00000332591	P49683:1	P49146:2-Q4W5G7:2
ENSG00000132436	ENSG00000182263	ENSP00000349356	ENSP00000333836	Q6PIW4:1	Q5HY92:2
ENSG00000167065	ENSG00000189037	ENSP00000333917	ENSP00000367269	Q8NEJ0:1	Q9H596:1-Q9Y346:2
ENSG00000130943	ENSG00000187008	ENSP00000253255	ENSP00000335272	Q5THM3:2-Q9NTG1:2	Q7Z443:2
ENSG00000116990	ENSG00000204053	ENSP00000335376	ENSP00000361529	P12524:1-Q86YL9:2	P12525:2
ENSG00000185924	ENSG00000186907	ENSP00000330631	ENSP00000335397	A1A5E3:2-Q86UN2:2	Q86UN3:1
ENSG00000179820	ENSG00000181250	ENSP00000337222	ENSP00000322054	Q96S97:1	Q96M12:2
ENSG00000136447	ENSG00000179674	ENSP00000338611	ENSP00000323847	Q8IVW1:2	Q8N4G2:2
ENSG00000133112	ENSG00000198359	ENSP00000339051	ENSP00000324208	P13693:1-Q5W0H4:2-Q86YH5:2-Q8TBK7:2	Q56UQ5:2
ENSG00000156504	ENSG00000187866	ENSP00000339207	ENSP00000366492	Q7Z309:1	Q96E09:1
ENSG00000102743	ENSG00000120329	ENSP00000342267	ENSP00000239451	Q5VZD8:2-Q9Y619:1	Q496C1:2-Q6XUI0:2-Q9BXI2:1
ENSG00000121743	ENSG00000187513	ENSP00000241125	ENSP00000343676	Q9Y6H8:1	P35212:2-Q5JW71:2
ENSG00000169252	ENSG00000188778	ENSP00000305372	ENSP00000343782	P07550:1-Q53GA6:2-Q6GMT4:2-Q6P4D8:2-Q96EC3:2-Q9BYZ0:2-Q9UCZ0:2-Q9UCZ1:2-Q9UCZ2:2	P13945:2
ENSG00000198579	ENSG00000204635	ENSP00000347745	ENSP00000366042	Q8N266:2	Q6ZTS0:2
ENSG00000131828	ENSG00000163114	ENSP00000348062	ENSP00000295266	P08559:1-P78557:2-Q53GE3:2-Q53H41:2-Q5JPT8:2-Q5JPT9:2-Q5JPU3:2-Q6LCA3:2-Q99724:2-Q99725:2-Q9UNV7:2	P29803:1
ENSG00000196531	ENSG00000196861	ENSP00000349212	ENSP00000352719	Q13765:1	Q9H009:1
ENSG00000075624	ENSG00000204434	ENSP00000349960	ENSP00000365045	A1E282:2-P60709:1-Q1KLZ0:2-Q53G76:2-Q53G99:2-Q53GK6:2-Q562L5:2-Q562L6:2-Q562L9:2-Q562M3:2-Q562M5:2-Q562N0:2-Q562N2:2-Q562N8:2-Q562P0:2-Q562R8:2-Q562S0:2-Q562U1:2-Q562U2:2-Q562V5:2-Q562X7:2-Q562X9:2-Q562Y6:2-Q562Y8:2-Q562Z4:2-Q562Z6:2-Q562Z7:2-Q6PJ43:2-Q8WVW5:2-Q96DE1:2-Q96FU6:2-Q96HG5:2-Q9UE89:2	Q9BYX7:1
ENSG00000188419	ENSG00000203668	ENSP00000350386	ENSP00000355511	P24386:1	P26374:1
ENSG00000176668	ENSG00000198403	ENSP00000319956	ENSP00000350638	Q14568:1	Q58FF4:1
ENSG00000196363	ENSG00000196981	ENSP00000351446	ENSP00000330381	P61964:1	Q86VZ2:2
ENSG00000124243	ENSG00000186222	ENSP00000351642	ENSP00000318128	Q8TDM0:2	Q6NVY6:2-Q9NUP1:1
ENSG00000177576	ENSG00000183302	ENSP00000352143	ENSP00000345806	Q7M4M5:2	Q6ZNV0:2
ENSG00000169564	ENSG00000197111	ENSP00000305556	ENSP00000352438	Q15365:1-Q53SS8:2	Q15366:1-Q6IPF4:2
ENSG00000197008	ENSG00000197332	ENSP00000352770	ENSP00000345511	A2RRP7:2-P52744:2	Q6ZTB9:2
ENSG00000163251	ENSG00000177283	ENSP00000354607	ENSP00000315042	Q13467:2	Q9H461:2
ENSG00000159279	ENSG00000164128	ENSP00000290426	ENSP00000354652	Q99463:2	P25929:1
ENSG00000188276	ENSG00000198856	ENSP00000340629	ENSP00000354676	Q8TBU1:2	Q9NRP0:1-Q9P075:2-Q9P1R4:2
ENSG00000146006	ENSG00000198739	ENSP00000274711	ENSP00000355187	O43300:2	Q86VH5:2
ENSG00000165996	ENSG00000205188	ENSP00000355308	ENSP00000368386	Q96FW7:2-Q9HB93:2-Q9UHX2:2	Q6ZRN6:2
ENSG00000119669	ENSG00000168264	ENSP00000238647	ENSP00000355568	Q9H1B7:1	Q5T8B6:1-Q6P083:2-Q7Z5L9:2-Q8WUH8:2
ENSG00000143632	ENSG00000148156	ENSP00000355645	ENSP00000277242	P68133:1-Q5T8M9:2	Q9Y614:2
ENSG00000143147	ENSG00000165370	ENSP00000356809	ENSP00000298110	Q5TGK2:2-Q8N6U8:2	Q5JSM8:2-Q96P66:2
ENSG00000108958	ENSG00000143252	ENSP00000226102	ENSP00000356953	O75609:2	Q3C2H4:2-Q5VTH3:2-Q6IAQ2:2-Q99643:2
ENSG00000112273	ENSG00000143321	ENSP00000230012	ENSP00000357189	Q5TGJ6:2-Q96MJ6:2	Q5SZ07:2
ENSG00000176444	ENSG00000178340	ENSP00000357345	ENSP00000371405	P49760:2-Q9BRG8:2	Q4G1B5:2
ENSG00000145779	ENSG00000163154	ENSP00000274456	ENSP00000357906	O95379:2	Q6P589:2-Q9H2H7:2
ENSG00000134259	ENSG00000185652	ENSP00000358525	ENSP00000328738	A1A4E5:2-P01138:1-Q9P2Z4:2	P20783:1-Q6FH50:2
ENSG00000168830	ENSG00000179097	ENSP00000358597	ENSP00000322924	P28566:1	P30939:2-Q4QRI9:2-Q9P2Q4:2
ENSG00000102178	ENSG00000186150	ENSP00000358667	ENSP00000334044	Q5HY81:2	Q8N7F7:2
ENSG00000162775	ENSG00000179837	ENSP00000358799	ENSP00000313890	A1A693:2-Q59EY1:2-Q96T37:1	Q0VA89:2-Q13722:2-Q8NDT2:1
ENSG00000156097	ENSG00000180929	ENSP00000358875	ENSP00000319250	Q4VBN0:2-Q59GL3:2-Q9BZJ8:2	Q5KU27:2-Q8TAM0:2-Q9BZJ7:2
ENSG00000176020	ENSG00000181754	ENSP00000323096	ENSP00000358878	Q494V5:2-Q86WK7:2	Q86WK6:2
ENSG00000007350	ENSG00000151005	ENSP00000358931	ENSP00000280605	P51854:1-Q5TYJ8:2	A4FVB4:2-Q8ND81:2-Q96LZ0:2-Q9H0I9:2
ENSG00000147400	ENSG00000177143	ENSP00000359300	ENSP00000319052	P41208:1	Q12798:2
ENSG00000080007	ENSG00000184735	ENSP00000359361	ENSP00000368667	Q9NXZ2:2	Q86TM3:2
ENSG00000155984	ENSG00000179724	ENSP00000359449	ENSP00000314309	Q3MI96:2-Q8NFB2:2-Q8TCB3:2	Q9H7F4:2
ENSG00000147274	ENSG00000170748	ENSP00000359645	ENSP00000304139	P38159:1-Q8N8Y7:2	O75526:1
ENSG00000186376	ENSG00000198816	ENSP00000359802	ENSP00000354703	P51815:2-Q5JPG0:2-Q86TD5:2	Q9NW07:2
ENSG00000124743	ENSG00000185915	ENSP00000359942	ENSP00000330683	Q9H511:2	Q8N239:2
ENSG00000136112	ENSG00000156697	ENSP00000367361	ENSP00000360090	Q08E77:2-Q5TAP6:2	O60531:2-Q9BVJ6:1
ENSG00000101882	ENSG00000189134	ENSP00000360464	ENSP00000345716	A0PJ73:2-Q05D22:2-Q8N5F7:1	Q5M9Q1:2
ENSG00000026559	ENSG00000162975	ENSP00000360626	ENSP00000295082	Q5JXL4:2-Q5JXL5:2-Q86Y85:2-Q9UIX4:2	Q585L3:2-Q9H3M0:2
ENSG00000134717	ENSG00000174991	ENSP00000360664	ENSP00000336233	Q96K17:2	Q13892:2
ENSG00000107796	ENSG00000169067	ENSP00000360954	ENSP00000306469	P62736:1-Q13707:2-Q562S2:2-Q5T9N7:2	Q562R1:1
ENSG00000100739	ENSG00000180772	ENSP00000216629	ENSP00000360973	P46663:2	P50052:1-Q6UVH2:2
ENSG00000141200	ENSG00000142945	ENSP00000268919	ENSP00000361298	Q8N4N8:1	Q5JR89:2-Q6ICU1:2-Q8N5N1:2-Q99661:1
ENSG00000147224	ENSG00000153287	ENSP00000361512	ENSP00000283289	P60891:1-Q15244:2-Q53FW2:2-Q5JV75:2	P21108:1-Q6P5P6:2
ENSG00000101470	ENSG00000178363	ENSP00000361636	ENSP00000315299	P02585:1-Q6FH92:2-Q9BQN9:2	P27482:1
ENSG00000102387	ENSG00000178913	ENSP00000361998	ENSP00000312709	Q5H9L4:2	Q15545:1
ENSG00000101811	ENSG00000177613	ENSP00000362063	ENSP00000325616	P33240:1	Q9H0L4:1
ENSG00000102144	ENSG00000170950	ENSP00000362413	ENSP00000305995	P00558:1	P07205:1
ENSG00000117748	ENSG00000204086	ENSP00000363015	ENSP00000362131	P15927:1-Q5TEJ0:2-Q5TEJ7:2	Q13156:2
ENSG00000146360	ENSG00000181773	ENSP00000357936	ENSP00000363136	P46095:2	P46089:1
ENSG00000090889	ENSG00000184732	ENSP00000363524	ENSP00000332546	O95239:1-Q59HG1:2-Q6PKB2:2	Q2VIQ3:2
ENSG00000118432	ENSG00000188822	ENSP00000358511	ENSP00000363596	P21554:1-Q506J9:2-Q9BYY6:2	P34972:2-Q4VBK8:2-Q5JRH7:2-Q6B0G7:2-Q6NSY0:2
ENSG00000175395	ENSG00000180626	ENSP00000363772	ENSP00000373874	P17030:2-Q5W1A4:2-Q5W1A5:2	Q6ZNC6:2
ENSG00000181814	ENSG00000204304	ENSP00000372571	ENSP00000364190	Q6NW39:2	P40425:1
ENSG00000170374	ENSG00000204335	ENSP00000302812	ENSP00000364430	Q7Z718:2-Q8TDD2:1	Q6BEB4:2-Q6NTF6:2
ENSG00000183434	ENSG00000198176	ENSP00000351441	ENSP00000364519	Q5H9I0:2	Q14186:1
ENSG00000173110	ENSG00000204390	ENSP00000356947	ENSP00000364805	P17066:1-Q53FC7:2-Q5QNY2:2	P34931:2-Q53FA3:2
ENSG00000183260	ENSG00000204427	ENSP00000329892	ENSP00000365002	Q9H3Z7:2	O95870:1
ENSG00000106723	ENSG00000204271	ENSP00000365019	ENSP00000335008	Q9Y657:1	Q5JUX0:2
ENSG00000135018	ENSG00000188021	ENSP00000365576	ENSP00000345195	Q59FJ2:2-Q5T6J9:2-Q9UMX0:1	Q5D027:2-Q9UHD9:1
ENSG00000188426	ENSG00000204758	ENSP00000347858	ENSP00000366539	Q8N255:2	Q6ZUG4:2
ENSG00000105993	ENSG00000172404	ENSP00000366911	ENSP00000307197	O75190:1	Q7Z6W7:2
ENSG00000113712	ENSG00000180138	ENSP00000367072	ENSP00000322723	Q4JJA0:2-Q6PJ06:2	Q8N752:2
ENSG00000170095	ENSG00000198814	ENSP00000302036	ENSP00000368226	Q6NXP9:2	P32189:1
ENSG00000164967	ENSG00000178718	ENSP00000368242	ENSP00000317691	Q8N5L8:1	Q9BUL9:1
ENSG00000137210	ENSG00000189156	ENSP00000368858	ENSP00000339307	Q5THN8:2-Q9NUH8:2	Q6UXP3:2
ENSG00000198738	ENSG00000205670	ENSP00000355355	ENSP00000370533	Q5T5W8:2	P58511:2
ENSG00000122026	ENSG00000164069	ENSP00000370569	ENSP00000354395	P46778:1-Q6IAX2:2	Q59GK9:2
ENSG00000182289	ENSG00000205852	ENSP00000330035	ENSP00000371515	Q9H9U3:2	Q6ZWI3:2
ENSG00000180658	ENSG00000211458	ENSP00000319546	ENSP00000374016	O95047:2-Q96R45:2	Q8N0W0:2

## Sheet: Mouse
Ensembl Gene ID1	Ensembl Gene ID2	Ensembl Protein ID1	Ensembl Protein ID2	Uniprot Evidence for Gene 1	Uniprot Evidence for Gene 2
ENSMUSG00000000787	ENSMUSG00000039224	ENSMUSP00000000804	ENSMUSP00000035261	Q3TQX5:2-Q62167:1	P16381:2
ENSMUSG00000022283	ENSMUSG00000051732	ENSMUSP00000001809	ENSMUSP00000066639	P29341:1-Q3U8U8:2-Q8BN32:2-Q99KL3:2-Q99L36:2-Q9DBE3:2	Q3V2M1:2-Q62029:2-Q792Y0:2
ENSMUSG00000022111	ENSMUSG00000035337	ENSMUSP00000002289	ENSMUSP00000045208	Q9JKB1:1	P58321:1
ENSMUSG00000031400	ENSMUSG00000045120	ENSMUSP00000004327	ENSMUSP00000051649	Q00612:1-Q3TNL1:2-Q790Y8:2	P97324:2-Q0VB18:2
ENSMUSG00000004842	ENSMUSG00000056854	ENSMUSP00000004964	ENSMUSP00000077354	Q00286:1-Q62089:2	A2AFT8:2-P62515:2-Q3TYV9:2
ENSMUSG00000004897	ENSMUSG00000045835	ENSMUSP00000005017	ENSMUSP00000057557	P51859:1	O35539:2-Q5STT4:2-Q9ESF6:2
ENSMUSG00000005575	ENSMUSG00000059301	ENSMUSP00000005714	ENSMUSP00000071728	P61082:2	Q5U466:2-Q9CY34:2
ENSMUSG00000007036	ENSMUSG00000055882	ENSMUSP00000007251	ENSMUSP00000066520	Q9Z1Q2:1	Q80YU0:2
ENSMUSG00000007480	ENSMUSG00000038537	ENSMUSP00000007624	ENSMUSP00000047358	P41149:2-Q496T0:2	P33033:2-Q3ZAT4:2-Q544G7:2
ENSMUSG00000044533	ENSMUSG00000075515	ENSMUSP00000009097	ENSMUSP00000093124	P25444:1-Q3TI78:2-Q3TL20:2-Q3TLE5:2-Q3UB36:2-Q58EU3:2	O89072:2-Q3TXR5:2
ENSMUSG00000009013	ENSMUSG00000064063	ENSMUSP00000009157	ENSMUSP00000077564	P63168:1-Q9D6F6:2	Q80ZS7:2
ENSMUSG00000009596	ENSMUSG00000074734	ENSMUSP00000009740	ENSMUSP00000096867	Q9D3R9:1	Q3V063:2
ENSMUSG00000014303	ENSMUSG00000051835	ENSMUSP00000014447	ENSMUSP00000070591	Q8VDL9:1	Q8BKI7:1-Q8K0K3:1
ENSMUSG00000015672	ENSMUSG00000057223	ENSMUSP00000015816	ENSMUSP00000093822	Q9DCI9:2	Q4KL54:2
ENSMUSG00000016409	ENSMUSG00000059395	ENSMUSP00000016553	ENSMUSP00000065168	Q9D0F4:1	Q3TV39:2-Q4KKZ9:2-Q5EBJ1:2-Q5SZT7:2-Q6P8T3:2-Q9CUJ2:2-Q9D5Y8:2
ENSMUSG00000016619	ENSMUSG00000072878	ENSMUSP00000016763	ENSMUSP00000087515	Q3TG43:2-Q3TN17:2-Q6P1F4:2-Q6PAL4:2-Q8C2Y6:2-Q9JIH2:1	A0PJE8:2-Q3V2K7:2
ENSMUSG00000018293	ENSMUSG00000044444	ENSMUSP00000018437	ENSMUSP00000054053	P62962:1-Q3U7V7:2-Q5SX49:2-Q5SX50:2-Q8CEH8:2	Q9DAD6:2
ENSMUSG00000018965	ENSMUSG00000047281	ENSMUSP00000019109	ENSMUSP00000050374	P68510:1	O70456:1-Q3TEZ1:2-Q9JJ20:2
ENSMUSG00000021134	ENSMUSG00000070729	ENSMUSP00000021562	ENSMUSP00000092281	O35326:2	Q5U448:2-Q640L9:2-Q9D8S5:2
ENSMUSG00000021478	ENSMUSG00000039358	ENSMUSP00000021932	ENSMUSP00000039691	Q61616:2-Q80T33:2-Q9QZQ9:2	Q8BLD9:2
ENSMUSG00000022724	ENSMUSG00000046791	ENSMUSP00000023407	ENSMUSP00000057984	Q8CCK9:2-Q8CD15:1	Q9JJF3:2
ENSMUSG00000022753	ENSMUSG00000034435	ENSMUSP00000023434	ENSMUSP00000037476	Q9D4D7:2	Q0VEI2:2-Q8BHG3:2
ENSMUSG00000022828	ENSMUSG00000074804	ENSMUSP00000023525	ENSMUSP00000096977	Q8BV40:2-Q9D0D5:2	Q3TQQ1:2
ENSMUSG00000024068	ENSMUSG00000075324	ENSMUSP00000024869	ENSMUSP00000097651	Q9QYY8:2	Q9ERZ6:2
ENSMUSG00000024091	ENSMUSG00000046487	ENSMUSP00000024897	ENSMUSP00000049859	Q9WV55:1	Q8BVR1:2-Q9D8A4:2
ENSMUSG00000024782	ENSMUSG00000049213	ENSMUSP00000025696	ENSMUSP00000049761	Q9D8W6:2-Q9WTP7:1	Q3U489:2-Q9WUR9:2
ENSMUSG00000025059	ENSMUSG00000053624	ENSMUSP00000026039	ENSMUSP00000067598	Q8C8X0:2-Q9CVH5:2	Q0VDQ2:2-Q8C635:2-Q9WU64:2
ENSMUSG00000025134	ENSMUSG00000060244	ENSMUSP00000026125	ENSMUSP00000080242	O08583:1-Q0VBL5:2	Q4KL64:2-Q9JJW6:1
ENSMUSG00000025156	ENSMUSG00000047016	ENSMUSP00000026153	ENSMUSP00000055703	Q99LD4:1	Q3MIA8:2
ENSMUSG00000025287	ENSMUSG00000047565	ENSMUSP00000026324	ENSMUSP00000051333	Q9R0X4:1	Q32MW3:2
ENSMUSG00000025525	ENSMUSG00000049233	ENSMUSP00000026599	ENSMUSP00000059137	Q78IK4:2-Q9CZB4:1	Q3KNM9:2-Q9D186:2-Q9DCZ4:2
ENSMUSG00000025613	ENSMUSG00000038044	ENSMUSP00000026704	ENSMUSP00000044932	P42932:1-Q3UKQ2:2-Q3UL22:2-Q6A0F1:2-Q8BVY8:2-Q9CRW7:2-Q9CS06:2-Q9WVS5:2	Q80YT3:2
ENSMUSG00000026662	ENSMUSG00000049091	ENSMUSP00000027973	ENSMUSP00000081009	Q6NZN9:2-Q6P1B6:2-Q8BH69:2-Q8BL02:2	P97364:2-Q3TGI4:2-Q6PKB1:2
ENSMUSG00000026917	ENSMUSG00000034379	ENSMUSP00000028281	ENSMUSP00000040852	P61965:2-Q3UNQ3:2	Q9D7H2:1
ENSMUSG00000027435	ENSMUSG00000056481	ENSMUSP00000028923	ENSMUSP00000070847	O89103:2	A2VCN7:2-Q91V98:2
ENSMUSG00000027967	ENSMUSG00000048904	ENSMUSP00000029587	ENSMUSP00000050484	P70447:2-Q6GTH9:2	P70660:2
ENSMUSG00000028407	ENSMUSG00000063611	ENSMUSP00000030114	ENSMUSP00000082978	Q9D8F5:2	Q3UW69:2
ENSMUSG00000029359	ENSMUSG00000055826	ENSMUSP00000031304	ENSMUSP00000064132	Q32Q85:2-Q8VCN1:2-Q9JKL5:2	Q9DAJ7:2
ENSMUSG00000029430	ENSMUSG00000050363	ENSMUSP00000031383	ENSMUSP00000096444	P62827:2-Q3ULW0:2	Q61820:2
ENSMUSG00000029449	ENSMUSG00000054364	ENSMUSP00000031401	ENSMUSP00000067013	Q4VA10:2-Q8BYP3:2	P62746:1-Q3TIC2:2-Q4FJM5:2
ENSMUSG00000029922	ENSMUSG00000070527	ENSMUSP00000031985	ENSMUSP00000091898	Q5KU40:2-Q8C5B6:2-Q8C5V4:2-Q99LD7:2-Q9DB86:2-Q9QXP6:2	Q3UY92:2-Q60764:2
ENSMUSG00000030054	ENSMUSG00000050761	ENSMUSP00000032133	ENSMUSP00000059270	O88186:2	P56400:1
ENSMUSG00000030057	ENSMUSG00000031330	ENSMUSP00000032138	ENSMUSP00000033692	P53996:2-Q3U5V2:2-Q3U935:2-Q3ULK8:2-Q5QJQ9:2	Q9D548:2
ENSMUSG00000030695	ENSMUSG00000059343	ENSMUSP00000032934	ENSMUSP00000077687	P05064:1-Q5FWB7:2-Q6NY00:2	Q9CPQ9:2
ENSMUSG00000031059	ENSMUSG00000061633	ENSMUSP00000033373	ENSMUSP00000074190	O09111:1-Q4VBC9:2	Q9CQ68:2-Q9D9S8:2
ENSMUSG00000031134	ENSMUSG00000073894	ENSMUSP00000033470	ENSMUSP00000095739	Q8C2U6:2-Q9R0Y0:2-Q9WV02:1	Q9DAE2:2
ENSMUSG00000031221	ENSMUSG00000046717	ENSMUSP00000033570	ENSMUSP00000050818	Q61249:2	Q9QZ29:2
ENSMUSG00000031256	ENSMUSG00000053536	ENSMUSP00000033609	ENSMUSP00000093831	Q8BIQ5:1	Q8C7E9:1
ENSMUSG00000031299	ENSMUSG00000047674	ENSMUSP00000033662	ENSMUSP00000060774	P35486:1-Q3UFJ3:2	P35487:2-Q497M8:2-Q9D9X9:2
ENSMUSG00000031370	ENSMUSG00000044068	ENSMUSP00000033736	ENSMUSP00000062025	Q62377:2	Q3TN32:2-Q64707:2-Q793C9:2-Q8BST8:2
ENSMUSG00000031482	ENSMUSG00000050304	ENSMUSP00000033871	ENSMUSP00000052849	Q543E2:2-Q6P8P5:2-Q9WVD5:2	Q99ML6:2
ENSMUSG00000032034	ENSMUSG00000070561	ENSMUSP00000034533	ENSMUSP00000091979	P48545:2-Q3MI15:2-Q3TPX9:2-Q9QYM1:2	Q61743:2-Q8CCI6:2
ENSMUSG00000032244	ENSMUSG00000043683	ENSMUSP00000034775	ENSMUSP00000057996	Q3TV57:2-Q3ULQ3:2-Q3V148:2-Q80U13:2-Q8C5I1:2-Q99NC9:2-Q9QZL3:2-Q9Z2G0:2	Q3U2C2:2-Q5RJ26:2-Q8C0T1:2-Q8C4V3:2-Q8C6D9:2-Q8CBW9:2-Q9DBC6:2-Q9Z2G1:2
ENSMUSG00000032494	ENSMUSG00000063911	ENSMUSP00000035075	ENSMUSP00000088017	Q3UZP8:2-Q7TQ06:2	P51865:1
ENSMUSG00000034108	ENSMUSG00000072941	ENSMUSP00000035486	ENSMUSP00000098768	Q543K2:2-Q9WU84:2	O09164:1-O88592:2-Q3UM12:2-Q542X9:2-Q64466:2
ENSMUSG00000033220	ENSMUSG00000073982	ENSMUSP00000036384	ENSMUSP00000095832	Q05144:2-Q8CEV8:2	P84096:2-Q3UDZ1:2
ENSMUSG00000040746	ENSMUSG00000044526	ENSMUSP00000036472	ENSMUSP00000059715	Q91XF4:2	Q9DAH2:2-Q9WTN2:2
ENSMUSG00000041658	ENSMUSG00000070934	ENSMUSP00000039013	ENSMUSP00000088591	Q6NTA4:2	Q80X95:2
ENSMUSG00000038560	ENSMUSG00000060284	ENSMUSP00000039307	ENSMUSP00000077596	A2A708:2-Q9ESX2:2	Q2KHK9:2-Q5RM08:2-Q8VI67:1
ENSMUSG00000022113	ENSMUSG00000035191	ENSMUSP00000022708	ENSMUSP00000039519	Q8CDV4:2	Q6IS67:2-Q8VH31:2
ENSMUSG00000021693	ENSMUSG00000046755	ENSMUSP00000039687	ENSMUSP00000058084	P28740:1	A2RSC8:2-Q8C0N1:2-Q9D9I8:2
ENSMUSG00000036587	ENSMUSG00000049307	ENSMUSP00000039985	ENSMUSP00000053027	Q0VGH5:2-Q11131:2	Q11127:2-Q544B8:2-Q91V20:2-Q91VB5:2-Q920V7:2-Q920V8:2-Q920V9:2-Q920W0:2-Q920W1:2
ENSMUSG00000034780	ENSMUSG00000074892	ENSMUSP00000041343	ENSMUSP00000097096	O54904:2-Q505A3:2-Q8CCY6:2	Q9JI67:2
ENSMUSG00000036114	ENSMUSG00000062309	ENSMUSP00000041477	ENSMUSP00000079358	Q99JH1:2	Q91WE3:2
ENSMUSG00000042529	ENSMUSG00000044708	ENSMUSP00000041696	ENSMUSP00000054356	P52187:2-Q5SU77:2-Q8CCR0:2-Q9D3L6:2	Q499F6:2-Q56VN0:2-Q8C7Z5:2-Q9JM63:1
ENSMUSG00000032773	ENSMUSG00000040495	ENSMUSP00000042632	ENSMUSP00000040808	P12657:2-Q52KQ0:2	P32211:2-Q0VBU3:2
ENSMUSG00000036167	ENSMUSG00000050528	ENSMUSP00000042762	ENSMUSP00000050737	Q8K2H1:2	Q8R1X0:2
ENSMUSG00000033777	ENSMUSG00000045322	ENSMUSP00000043101	ENSMUSP00000082207	Q148Y7:2-Q6R5N8:2	Q4L0K3:2-Q4L0K4:2-Q9EQU3:1
ENSMUSG00000041716	ENSMUSG00000070802	ENSMUSP00000043336	ENSMUSP00000092401	Q9ERH6:2	Q3UPU9:2-Q3USL6:2
ENSMUSG00000032806	ENSMUSG00000058921	ENSMUSP00000045150	ENSMUSP00000077808	P21129:2	Q5PT54:1
ENSMUSG00000034612	ENSMUSG00000056643	ENSMUSP00000045349	ENSMUSP00000064897	Q9JME2:2	Q9CT82:2
ENSMUSG00000037169	ENSMUSG00000044597	ENSMUSP00000045993	ENSMUSP00000054158	P03966:2-Q3UII1:2-Q810L7:2-Q923F4:2	Q3V0Z1:2-Q9Z304:2
ENSMUSG00000041248	ENSMUSG00000051497	ENSMUSP00000046793	ENSMUSP00000056746	O88335:1	Q8BH37:2-Q8CIB3:2-Q9Z307:2
ENSMUSG00000040715	ENSMUSG00000047619	ENSMUSP00000047530	ENSMUSP00000053223	Q78HA0:2-Q9CVU8:2-Q9ER99:2	Q9DAF3:2
ENSMUSG00000041779	ENSMUSG00000044528	ENSMUSP00000047992	ENSMUSP00000062635	Q924Z5:2	Q8C455:2-Q8C6X6:2-Q8QZR0:2
ENSMUSG00000026063	ENSMUSG00000042433	ENSMUSP00000027230	ENSMUSP00000048754	Q3KNI6:2	Q8C6P5:2
ENSMUSG00000049551	ENSMUSG00000049791	ENSMUSP00000053551	ENSMUSP00000049852	Q9R216:2	Q3V1B2:2-Q61088:2-Q8BKS3:2-Q8BKU9:2-Q8BLL2:2
ENSMUSG00000048827	ENSMUSG00000052496	ENSMUSP00000051512	ENSMUSP00000086352	A2A258:2-Q2EG93:2-Q2EG94:2-Q2EG95:2-Q2EG96:2-Q2EG97:2-Q2EG99:2-Q7TN87:2	Q8C0Z9:2-Q9Z0T6:2
ENSMUSG00000047844	ENSMUSG00000075269	ENSMUSP00000051583	ENSMUSP00000097570	Q9CWT2:2	Q3TZW7:2
ENSMUSG00000046070	ENSMUSG00000047953	ENSMUSP00000060169	ENSMUSP00000051895	P70389:2-Q3KQP3:2-Q570Z9:2-Q791Q5:2-Q9JIL0:2	O08742:2-Q3TA66:2-Q9QZU3:2
ENSMUSG00000042846	ENSMUSG00000071862	ENSMUSP00000052604	ENSMUSP00000089225	Q14CH3:2-Q4VBX1:2-Q8BZ81:2-Q8BZA0:2	Q8BGA3:2-Q8C8L1:2
ENSMUSG00000045493	ENSMUSG00000045591	ENSMUSP00000052737	ENSMUSP00000057106	Q0VEJ8:2-Q8BGW3:1	Q6PFG8:2
ENSMUSG00000029431	ENSMUSG00000051650	ENSMUSP00000031384	ENSMUSP00000053528	Q1RLK6:2	Q3TVJ9:2-Q9Z222:2
ENSMUSG00000049939	ENSMUSG00000050587	ENSMUSP00000062158	ENSMUSP00000053840	Q149E5:2-Q149E6:2-Q8BJ09:2-Q99PH1:2	Q505E5:2-Q8C031:2
ENSMUSG00000047230	ENSMUSG00000050520	ENSMUSP00000054219	ENSMUSP00000051887	O88552:1	Q3UZK2:2-Q9Z260:1
ENSMUSG00000040105	ENSMUSG00000051373	ENSMUSP00000047776	ENSMUSP00000054337	Q9D4F2:1	Q91WB2:2
ENSMUSG00000045365	ENSMUSG00000048109	ENSMUSP00000059330	ENSMUSP00000054424	Q6PHZ5:1	A0PJG5:2-Q0VBL3:1-Q3THK4:2-Q3TLX0:2-Q571M7:2-Q66JP8:2-Q6PGG1:2-Q7TT82:2
ENSMUSG00000044199	ENSMUSG00000045087	ENSMUSP00000050412	ENSMUSP00000054469	Q9Z0L1:2	Q91X56:2
ENSMUSG00000038412	ENSMUSG00000044330	ENSMUSP00000054881	ENSMUSP00000058424	Q8R472:2	Q9JLR9:2
ENSMUSG00000047298	ENSMUSG00000051726	ENSMUSP00000055091	ENSMUSP00000061409	Q8CFS6:2	Q7TSH7:2
ENSMUSG00000036816	ENSMUSG00000052271	ENSMUSP00000039801	ENSMUSP00000055493	Q9Z2E5:1	Q52L55:2-Q9QYC3:2
ENSMUSG00000046793	ENSMUSG00000053970	ENSMUSP00000055557	ENSMUSP00000068796	Q3UZR6:2-Q8C010:2	Q80UC6:2
ENSMUSG00000036894	ENSMUSG00000051615	ENSMUSP00000038841	ENSMUSP00000056433	P61226:1-Q6ZWR0:2	Q80ZJ1:1
ENSMUSG00000045052	ENSMUSG00000048337	ENSMUSP00000063114	ENSMUSP00000056576	Q059H6:2-Q6VMN6:2	Q3UN46:2-Q61041:2-Q8BZF9:2
ENSMUSG00000024317	ENSMUSG00000051139	ENSMUSP00000056641	ENSMUSP00000055403	Q9CQE0:2	Q9D9M9:2
ENSMUSG00000047819	ENSMUSG00000049232	ENSMUSP00000052320	ENSMUSP00000057223	Q8BUZ3:2	Q0VBL1:2
ENSMUSG00000025043	ENSMUSG00000047205	ENSMUSP00000026018	ENSMUSP00000057346	Q9D9D8:2	Q8BWD7:2-Q8VE01:2
ENSMUSG00000047995	ENSMUSG00000048573	ENSMUSP00000054958	ENSMUSP00000057687	Q3MSC6:2-Q3MSC7:2-Q6P925:2-Q8CH21:2	Q3MSD3:2-Q80ZR9:2-Q8C1R8:2-Q8CH22:2
ENSMUSG00000043991	ENSMUSG00000049647	ENSMUSP00000059404	ENSMUSP00000055596	P42669:1-Q8C6E9:2	O35295:1-Q3UTJ8:2-Q8BQK8:2
ENSMUSG00000032593	ENSMUSG00000048218	ENSMUSP00000082137	ENSMUSP00000059913	Q8C2S7:1	Q4VBE6:2-Q80ZD9:1
ENSMUSG00000030019	ENSMUSG00000043556	ENSMUSP00000032094	ENSMUSP00000061305	Q8BID8:2	Q5BJ29:2
ENSMUSG00000044145	ENSMUSG00000047654	ENSMUSP00000061355	ENSMUSP00000062783	Q8BWE1:2	Q925K9:1
ENSMUSG00000005078	ENSMUSG00000056197	ENSMUSP00000061370	ENSMUSP00000068770	Q8BI36:1	Q9CR05:2
ENSMUSG00000045394	ENSMUSG00000051397	ENSMUSP00000061935	ENSMUSP00000060099	Q61512:2-Q8CG12:2-Q99JW5:2	O55130:2-Q3U261:2-Q8BGV3:2
ENSMUSG00000046922	ENSMUSG00000049649	ENSMUSP00000057323	ENSMUSP00000062083	Q2M2N8:2-Q6YNI2:2	P35413:2-Q3USD4:2
ENSMUSG00000051498	ENSMUSG00000062545	ENSMUSP00000062096	ENSMUSP00000074381	Q0PM14:2-Q3UV88:2-Q7TPC5:2-Q9EPW9:1	A2A8I9:2-Q3UPN5:2-Q6QNU9:2
ENSMUSG00000044030	ENSMUSG00000051495	ENSMUSP00000061234	ENSMUSP00000062753	Q8BJC9:2-Q8C0B1:2-Q8R3Y8:2	Q8BJC6:1
ENSMUSG00000049511	ENSMUSG00000050783	ENSMUSP00000050898	ENSMUSP00000063136	P28334:2-Q0VES5:2	Q02284:2-Q543V2:2
ENSMUSG00000038894	ENSMUSG00000055980	ENSMUSP00000038514	ENSMUSP00000063795	O88970:2-P81122:1-Q3U2I0:2	P35569:1-Q543V3:2
ENSMUSG00000056612	ENSMUSG00000073730	ENSMUSP00000064129	ENSMUSP00000072920	Q62084:1-Q640Q7:2	Q14BX6:2
ENSMUSG00000016982	ENSMUSG00000053293	ENSMUSP00000017126	ENSMUSP00000064466	Q3V0N0:2-Q5SW25:2	Q3U425:2-Q6A036:2-Q8K3Z9:1
ENSMUSG00000056679	ENSMUSG00000072875	ENSMUSP00000065533	ENSMUSP00000098680	Q6PI62:2-Q80T44:2	O54897:2
ENSMUSG00000055839	ENSMUSG00000057534	ENSMUSP00000066210	ENSMUSP00000076724	P62869:1	Q4KL47:2
ENSMUSG00000034520	ENSMUSG00000051056	ENSMUSP00000066901	ENSMUSP00000061742	P28229:2-Q8C4R6:2-Q8C783:2-Q9EQ82:2	Q9WUS4:2
ENSMUSG00000051965	ENSMUSG00000056155	ENSMUSP00000069765	ENSMUSP00000067385	P60322:2	P60324:2-Q0VDU5:2-Q0VDU6:2
ENSMUSG00000036904	ENSMUSG00000045005	ENSMUSP00000039660	ENSMUSP00000067783	A2RTK9:2-Q61091:1	Q149L3:2-Q9EQD0:1
ENSMUSG00000041347	ENSMUSG00000054988	ENSMUSP00000045335	ENSMUSP00000068298	Q0VBD7:2-Q61125:2	P29755:2-Q32MF7:2-Q8BU69:2
ENSMUSG00000033491	ENSMUSG00000039405	ENSMUSP00000035271	ENSMUSP00000068643	Q8C0F9:2	Q8BZS4:2-Q9D6X6:2
ENSMUSG00000034957	ENSMUSG00000052435	ENSMUSP00000096129	ENSMUSP00000068927	P53566:2-Q3U2H8:2	Q32MW8:2-Q32MW9:2-Q3UPF8:2-Q6PZD9:2
ENSMUSG00000036022	ENSMUSG00000074922	ENSMUSP00000069112	ENSMUSP00000097152	Q6NZE7:1	Q9DB52:1
ENSMUSG00000051527	ENSMUSG00000055780	ENSMUSP00000062349	ENSMUSP00000069140	Q8CAG1:2-Q8CAH4:2-Q9ES63:2	Q05A11:2-Q3V059:2-Q8C478:2-Q99MX1:2
ENSMUSG00000020413	ENSMUSG00000076430	ENSMUSP00000069739	ENSMUSP00000100007	Q8BQY8:2	Q059L7:2-Q8K572:2
ENSMUSG00000041791	ENSMUSG00000055357	ENSMUSP00000038562	ENSMUSP00000069798	P70190:2	Q9CR52:2
ENSMUSG00000026701	ENSMUSG00000050114	ENSMUSP00000071636	ENSMUSP00000054562	O08709:1-Q53ZU7:2-Q6A0D0:2-Q6GT24:2	Q8BG37:2
ENSMUSG00000062210	ENSMUSG00000074345	ENSMUSP00000073673	ENSMUSP00000096356	Q921Z5:2	Q3TBL6:2
ENSMUSG00000026554	ENSMUSG00000035395	ENSMUSP00000073778	ENSMUSP00000046475	Q8N7N5:1	Q01078:2
ENSMUSG00000049246	ENSMUSG00000073676	ENSMUSP00000058687	ENSMUSP00000074724	Q9JI95:2	Q4KL76:2-Q64433:1
ENSMUSG00000045048	ENSMUSG00000046027	ENSMUSP00000050015	ENSMUSP00000074872	P59096:2-Q8C1R6:2-Q9CPT8:2	Q78RK2:2-Q78YL5:2-Q9EPQ7:2
ENSMUSG00000042668	ENSMUSG00000058254	ENSMUSP00000046593	ENSMUSP00000075692	Q810P9:2	Q3UHG5:2-Q62283:2-Q6PDN6:2-Q8R0Q6:2
ENSMUSG00000033470	ENSMUSG00000052821	ENSMUSP00000075720	ENSMUSP00000063520	A2RT90:2-Q8R528:2-Q920A1:2	Q99JA4:2
ENSMUSG00000051695	ENSMUSG00000056851	ENSMUSP00000054863	ENSMUSP00000076294	P60335:1	Q3TF69:2-Q3V486:2-Q61990:1
ENSMUSG00000062632	ENSMUSG00000074158	ENSMUSP00000077378	ENSMUSP00000096105	Q8BII3:2	Q3TRL8:2
ENSMUSG00000070605	ENSMUSG00000072915	ENSMUSP00000077759	ENSMUSP00000091282	Q9CVU4:2	Q3UFF8:2
ENSMUSG00000049365	ENSMUSG00000060791	ENSMUSP00000059258	ENSMUSP00000077889	Q9ERL7:1	Q3U6A4:2
ENSMUSG00000027783	ENSMUSG00000060904	ENSMUSP00000029354	ENSMUSP00000079246	Q3SXC5:2-Q9D2Y8:2	P61211:2-Q14AC7:2-Q3TIR2:2-Q9D7H9:2
ENSMUSG00000031489	ENSMUSG00000045730	ENSMUSP00000080162	ENSMUSP00000062256	A2RS74:2-P25962:2-Q3UP63:2	P18762:1-Q8BH38:2-Q8K0V0:2-Q99P03:2
ENSMUSG00000034785	ENSMUSG00000075707	ENSMUSP00000081007	ENSMUSP00000094864	Q05CY5:2-Q5FW63:2-Q61153:2	Q3UKD2:2-Q91ZI8:2
ENSMUSG00000017969	ENSMUSG00000050445	ENSMUSP00000085357	ENSMUSP00000052989	Q7TSX2:2-Q8BXC0:2-Q9ESQ6:2	O88962:2
ENSMUSG00000057924	ENSMUSG00000060149	ENSMUSP00000091177	ENSMUSP00000071329	Q6ZQL5:2	Q99M29:2
ENSMUSG00000062783	ENSMUSG00000073632	ENSMUSP00000091219	ENSMUSP00000095275	Q8BYZ8:2	Q6IR24:2
ENSMUSG00000032369	ENSMUSG00000047306	ENSMUSP00000091318	ENSMUSP00000058032	Q3UDV5:2-Q4FK16:2-Q99M50:2-Q9JJ00:2	Q566J9:2
ENSMUSG00000044674	ENSMUSG00000050288	ENSMUSP00000058629	ENSMUSP00000091463	O70421:2-Q7TS82:2	Q923Z9:2-Q9JIP6:2
ENSMUSG00000020485	ENSMUSG00000075260	ENSMUSP00000091487	ENSMUSP00000020780	P63271:2	Q9Z199:2
ENSMUSG00000059479	ENSMUSG00000067370	ENSMUSP00000092277	ENSMUSP00000084823	Q8R3I9:2	Q9Z0F0:2
ENSMUSG00000059695	ENSMUSG00000071726	ENSMUSP00000073250	ENSMUSP00000094099	Q9DA62:2	Q497P9:2
ENSMUSG00000072993	ENSMUSG00000073929	ENSMUSP00000098825	ENSMUSP00000095779	Q3UUU9:2	Q3US95:2
ENSMUSG00000062867	ENSMUSG00000071041	ENSMUSP00000095990	ENSMUSP00000082109	O89058:2	P24547:1-Q3U9N8:2-Q3UAT9:2-Q3UPJ2:2
ENSMUSG00000021217	ENSMUSG00000047907	ENSMUSP00000021641	ENSMUSP00000096661	Q8BI40:2-Q8BI94:2-Q8BY61:2-Q8CGV9:2	Q3TSK2:2-Q68FE9:2-Q8BIK5:2-Q8BU55:2-Q8K350:2
ENSMUSG00000058174	ENSMUSG00000065952	ENSMUSP00000096731	ENSMUSP00000096563	Q8BGG2:2	Q8C7T0:2
ENSMUSG00000071083	ENSMUSG00000074732	ENSMUSP00000092916	ENSMUSP00000096866	Q8BZK6:2	Q8BXC7:2
ENSMUSG00000070522	ENSMUSG00000075054	ENSMUSP00000091893	ENSMUSP00000097326	Q5XK20:2	Q8BPG2:2-Q9CS38:2-Q9D033:2-Q9D053:2-Q9D064:2-Q9DAY6:2
ENSMUSG00000049103	ENSMUSG00000075434	ENSMUSP00000049909	ENSMUSP00000097823	P51683:2-Q3TRK1:2-Q3U3U0:2-Q543S8:2	P51682:2-Q3TDA4:2-Q3ZAZ8:2
ENSMUSG00000038172	ENSMUSG00000046196	ENSMUSP00000099887	ENSMUSP00000053781	Q8BYY4:1	Q0VF76:2-Q9CUG7:2
ENSMUSG00000046178	ENSMUSG00000069132	ENSMUSP00000060926	ENSMUSP00000100009	Q3TQN5:2-Q61200:2	Q3KP70:2-Q61199:2

## Sheet: fly
Ensembl Gene ID1	Ensembl Gene ID2	Ensembl Protein ID1	Ensembl Protein ID2	Uniprot Evidence for Gene 1	Uniprot Evidence for Gene 2
CG10000	CG7480	CG10000-PA	CG7480-PA	Q8MYY6:2	Q8MVS5:1
CG10160	CG13334	CG10160-PA	CG13334-PA	Q32KE6:2-Q95028:1	Q6NPB9:2
CG10229	CG10793	CG10229-PA	CG10793-PA	Q8SZ40:2-Q9NHF1:2-Q9VN89:1	Q8T446:2-Q9V3N5:2
CG10237	CG10546	CG10237-PB	CG10546-PA	Q9I7M3:1-Q9VIW5:2	Q9VRP8:2
CG10298	CG6180	CG10298-PA	CG6180-PA	Q9VI08:2	Q9VK60:2
CG10333	CG6418	CG10333-PA	CG6418-PB	Q95SF2:2-Q9VJ74:2	Q9VTC1:2
CG10337	CG3592	CG10337-PA	CG3592-PA	Q9VIU0:2	Q8I0A3:2-Q8I0B9:2-Q8I0C0:2-Q8I0I2:2-Q8I0Q8:2-Q8I6D0:2-Q8I6D1:2-Q8I6D2:2-Q8I6D3:2-Q8I6D4:2-Q8I6D5:2-Q8I6D6:2-Q8I6D7:2-Q8I6D8:2-Q8I6D9:2-Q8I6E0:2-Q8I6E1:2-Q8I6E2:2-Q8I6E3:2-Q9W4U9:2
CG10365	CG2540	CG10365-PA	CG2540-PA	Q9VCI9:1	Q9VYK7:2
CG1046	CG11551	CG1046-PA	CG11551-PA	P09089:1	O96620:2-Q7KUL4:2-Q963L0:2
CG10512	CG17199	CG10512-PA	CG17199-PA	Q8IPT9:2-Q961U7:2-Q9VP68:2	Q8T901:2-Q9VDP6:2
CG10561	CG7460	CG10561-PA	CG7460-PB	P18487:2	Q4V6S4:2-Q9VVK1:2
CG1065	CG6255	CG1065-PA	CG6255-PA	Q94522:2	Q9VDW7:2
CG10672	CG3699	CG10672-PA	CG3699-PA	Q9VRJ4:2	Q5BII6:2-Q8MSK8:2-Q9U1L2:2
CG1076	CG8210	CG1076-PA	CG8210-PA	Q9VNL3:2	Q24583:2
CG10822	CG10838	CG10822-PA	CG10838-PA	Q4QPW2:2	Q9VQA6:2
CG10938	CG1736	CG10938-PB	CG1736-PA	Q95083:1	Q9VA12:2
CG10951	CG17256	CG10951-PA	CG17256-PA	Q9VC32:2	Q9W3N8:2
CG1101	CG17031	CG1101-PA	CG17031-PA	Q9V3E7:2	Q8IFW5:2-Q9VK76:2
CG11023	CG32110	CG11023-PA	CG32110-PA	Q6KEV3:2-Q86BM6:1	Q6NL37:2
CG11228	CG5169	CG11228-PA	CG5169-PA	Q8T0S6:1	Q8IGS1:2-Q9VEN3:1
CG11357	CG4934	CG11357-PA	CG4934-PA	Q9VZA6:2	Q24157:2
CG1158	CG1724	CG1158-PA	CG1724-PA	Q9VNA0:2	Q8T903:2-Q9VRF6:2
CG11591	CG6444	CG11591-PA	CG6444-PA	Q9VZJ1:2	Q9VKQ9:1
CG11902	CG12701	CG11902-PA	CG12701-PA	Q7JMZ4:2-Q9VBR8:2	Q7YU17:2-Q9VWC6:2
CG11920	CG6712	CG11920-PA	CG6712-PA	Q95SD3:2-Q9VBY2:1	Q9VKB4:2
CG11958	CG9906	CG11958-PB	CG9906-PA	O02393:2-Q24097:2-Q86P47:2-Q86P87:2-Q8T410:2-Q9VAL7:2	Q9VXF6:2
CG12021	CG15803	CG12021-PC	CG15803-PA	Q9NB04:1	Q9VE88:1
CG12101	CG2830	CG12101-PB	CG2830-PA	O02649:1-Q6NR71:2	Q53YH7:2-Q961V0:2-Q9VPS5:1
CG12157	CG8330	CG12157-PA	CG8330-PA	Q9U4L6:2	Q6NN68:2
CG12194	CG8602	CG12194-PA	CG8602-PA	Q9VR34:1	Q9VS47:2
CG12233	CG3483	CG12233-PB	CG3483-PA	Q9VWH4:2	Q6NL36:2-Q961P4:2-Q9W172:2
CG12256	CG7754	CG12256-PA	CG7754-PA	Q9VGB9:2	P52905:2
CG12402	CG9952	CG12402-PA	CG9952-PA	Q9VFN3:2	Q9W214:2
CG12529	CG7140	CG12529-PA	CG7140-PA	P12646:1	Q9VNW4:2
CG11262	CG12787	CG11262-PA	CG12787-PC	Q9VU30:2	Q8IGX6:2-Q9VR47:1
CG1330	CG9283	CG1330-PA	CG9283-PA	O97062:2	Q9VW02:2
CG13318	CG18563	CG13318-PA	CG18563-PA	Q8SZ60:2	Q494G0:2-Q9VJD6:1
CG1343	CG5669	CG1343-PA	CG5669-PA	Q8IRM5:2-Q9U1K4:2-Q9W318:2	Q2XXX8:2-Q9VCB2:2
CG10889	CG13588	CG10889-PA	CG13588-PA	Q8T0D9:2	Q9W135:1
CG14032	CG3972	CG14032-PA	CG3972-PA	Q9VMS9:2	Q95U60:2-Q9V3S0:2
CG1404	CG7815	CG1404-PA	CG7815-PA	Q9VZ23:1	Q9VUN3:1
CG12275	CG14206	CG12275-PA	CG14206-PC	Q9VB14:2	Q9VWG3:1
CG14214	CG8860	CG14214-PA	CG8860-PA	Q9VWE9:2	Q9V668:2
CG14222	CG31851	CG14222-PA	CG31851-PA	Q9VWF5:2	Q8IP78:2
CG1453	CG3219	CG1453-PE	CG3219-PA	Q960Z0:1	Q45EX0:2-Q9W1U4:1
CG14534	CG8986	CG14534-PA	CG8986-PA	Q8SZP2:2	Q8SZ76:2
CG14542	CG4618	CG14542-PA	CG4618-PA	Q8SXB1:2-Q9VBI3:2	Q9VRJ5:2
CG12274	CG14583	CG12274-PA	CG14583-PA	Q9I7H7:2	Q9VRI4:2
CG14612	CG15191	CG14612-PA	CG15191-PA	Q4QPR4:2-Q9VI60:1	Q9VYX1:2
CG11630	CG14731	CG11630-PA	CG14731-PA	Q5U149:2-Q9V9Q1:2	Q8MR86:2-Q9VGG4:2
CG14816	CG15874	CG14816-PA	CG15874-PA	O46084:1	Q29QQ2:2-Q9W173:2
CG14916	CG7303	CG14916-PA	CG7303-PA	Q9VKJ7:2	Q9VTN0:2
CG14995	CG15208	CG14995-PA	CG15208-PA	Q9VZI4:1	Q9VZ54:2
CG15151	CG7800	CG15151-PA	CG7800-PA	Q9VJA9:2	Q5U162:2-Q95SP1:2-Q9VHV3:1
CG15269	CG8089	CG15269-PA	CG8089-PA	Q7KT79:2	Q4V721:2
CG15306	CG31907	CG15306-PA	CG31907-PA	Q8T3Q9:2-Q9W2W2:1	Q8IPI4:2
CG15445	CG5111	CG15445-PD	CG5111-PA	Q7KU54:2-Q9VRF3:2	Q8MSP2:2-Q9VBQ3:1
CG15580	CG18171	CG15580-PA	CG18171-PA	Q8IPR9:2-Q9VNK8:1	Q6NLK3:2-Q9W099:1
CG11259	CG15609	CG11259-PA	CG15609-PC	Q9VU34:2	Q8MR93:2
CG13801	CG15624	CG13801-PA	CG15624-PA	Q9W024:2	Q4V481:2-Q4V4B8:2-Q9VR48:2
CG13732	CG15645	CG13732-PA	CG15645-PA	Q5IF61:2-Q5IF63:2-Q5IF66:2-Q5IF67:2-Q5IF68:2-Q5IF69:2-Q8I0B8:2-Q8I8H8:2-Q8I8H9:2-Q8I8I0:2-Q8I8I1:2-Q9VVH7:2	Q5IF45:2-Q5IF49:2-Q8IR31:2-Q9VXT3:2
CG15653	CG31913	CG15653-PA	CG31913-PA	Q4V5K3:2-Q9W2M9:2	Q8IPK2:2
CG13539	CG15717	CG13539-PA	CG15717-PA	Q9W1T5:2	Q9VYG8:2
CG1668	CG6641	CG1668-PB	CG6641-PA	P54192:2	P54195:2
CG16758	CG18128	CG16758-PB	CG18128-PA	Q7KV94:2	Q6NPB5:2-Q9W1K6:1
CG1709	CG30329	CG1709-PE	CG30329-PA	Q9XZ10:2	Q8IHG5:2
CG17146	CG6092	CG17146-PB	CG6092-PA	Q8IQG9:2	Q8IGD0:2-Q9TW62:2-Q9VBI2:2
CG17246	CG5718	CG17246-PA	CG5718-PA	Q94523:2	Q8SX97:2
CG10174	CG1740	CG10174-PA	CG1740-PA	Q8I078:2-Q8I0N0:2-Q8I8H2:2-Q9VJ85:2	Q6WAR0:2-Q6WAR9:2-Q9VRD6:2
CG1743	CG2718	CG1743-PC	CG2718-PC	P20478:2	P20477:2
CG1744	CG8595	CG1744-PA	CG8595-PA	P12024:1	Q2XXU8:2
CG10864	CG1756	CG10864-PA	CG1756-PA	Q9VE68:2	Q9VYY5:2
CG17801	CG3847	CG17801-PA	CG3847-PA	Q9VEF1:2	Q9W403:2
CG17612	CG17802	CG17612-PA	CG17802-PA	Q52KA7:2	Q8SX40:2
CG1804	CG4977	CG1804-PA	CG4977-PA	Q9V9V6:2	P91644:2-Q2XY26:2-Q9VKG1:2
CG18095	CG4950	CG18095-PA	CG4950-PA	Q9VJU1:2	Q9VV09:2
CG18493	CG2493	CG18493-PA	CG2493-PA	Q8SXK6:2	Q9VIM0:2
CG18764	CG3032	CG18764-PA	CG3032-PA	Q8SYQ6:2-Q9I7J8:1	Q8IGF0:2-Q9W3T3:2
CG18815	CG6567	CG18815-PC	CG6567-PA	Q9I7R0:2	Q9VGV9:2
CG1916	CG8458	CG1916-PA	CG8458-PA	P28465:2	Q9VFX1:1
CG1967	CG9308	CG1967-PA	CG9308-PA	Q9VYT6:2	Q9W2A6:2
CG2022	CG5906	CG2022-PA	CG5906-PA	Q4V6H9:2-Q9VN75:2	Q8MZB1:2-Q9VTQ1:1
CG12147	CG2028	CG12147-PA	CG2028-PA	Q7JWT4:2	P54367:2
CG12324	CG2033	CG12324-PA	CG2033-PE	Q7KR04:2	P48149:2
CG14717	CG2059	CG14717-PA	CG2059-PA	Q9VGJ4:2	Q9W3R8:2
CG1287	CG2076	CG1287-PA	CG2076-PA	Q8T8Z4:2-Q9VIB2:2	Q9VZ34:2
CG11401	CG2151	CG11401-PA	CG2151-PB	Q9VNT5:1	P91938:1
CG15262	CG2161	CG15262-PA	CG2161-PA	Q9V3I9:1	Q94547:2
CG2543	CG31773	CG2543-PA	CG31773-PA	Q8MRU3:2-Q9VYL1:2	Q9VQW0:2
CG10222	CG2656	CG10222-PA	CG2656-PA	Q9VU67:2	Q9VI70:2
CG2713	CG6691	CG2713-PA	CG6691-PA	Q9W4V8:1	Q9V9P3:2
CG11619	CG2818	CG11619-PA	CG2818-PA	Q9VVV4:2	Q8IQ03:2-Q9VQU3:2
CG2845	CG2899	CG2845-PA	CG2899-PA	P11346:1	Q24170:2-Q24171:2-Q2XY02:2-Q8I0R4:2-Q8ISD7:2-Q8ISD8:2-Q8ISD9:2
CG15527	CG2998	CG15527-PA	CG2998-PA	Q9VAB9:2	Q9W334:2
CG3034	CG32971	CG3034-PA	CG32971-PA	Q9V439:1	Q86BK9:2
CG30431	CG9215	CG30431-PA	CG9215-PA	Q7YTY9:2	Q9VXT1:2
CG31090	CG32669	CG31090-PA	CG32669-PA	Q9VBK2:2	P83740:2
CG31293	CG4039	CG31293-PA	CG4039-PA	Q6NNZ5:2-Q9VF30:1	Q9V461:1
CG3153	CG7291	CG3153-PA	CG7291-PA	Q9VFN7:2	Q9VQ62:1
CG30178	CG31624	CG30178-PA	CG31624-PA	Q6NNX5:2	Q6AWE9:2
CG31715	CG7423	CG31715-PA	CG7423-PA	Q8MYY7:2	Q9VWM3:2
CG17293	CG3172	CG17293-PA	CG3172-PA	Q9VLN1:2	Q9VFM9:1
CG31884	CG4193	CG31884-PA	CG4193-PA	Q9V429:1	P47938:1
CG3198	CG7564	CG3198-PA	CG7564-PA	Q9W3X8:2	Q9VVI1:2
CG15912	CG3200	CG15912-PA	CG3200-PA	Q4V6J9:2-Q9W4J7:1	Q8MR71:2-Q94915:2
CG17237	CG3201	CG17237-PA	CG3201-PA	Q8MZB9:2	P54357:1
CG32055	CG5810	CG32055-PA	CG5810-PA	Q9VT89:1	Q9VDD4:2
CG18024	CG32139	CG18024-PA	CG32139-PA	Q9U1H5:2-Q9VLH8:2	Q9VUD3:2
CG10996	CG32444	CG10996-PA	CG32444-PA	Q29QR0:2-Q9VY83:1	Q8SXC3:2
CG1747	CG32484	CG1747-PA	CG32484-PA	Q9VYY8:2	Q9VZW0:2
CG12334	CG32672	CG12334-PA	CG32672-PA	Q7K1J3:2-Q9VEG5:1	Q9W2S2:2
CG31202	CG32684	CG31202-PA	CG32684-PG	Q8IMK0:2	P53624:2
CG32742	CG5790	CG32742-PA	CG5790-PA	Q3KN27:2-Q9W3Y1:1	Q8T0Q5:2-Q9VJ90:2
CG11912	CG32755	CG11912-PA	CG32755-PA	Q7K2S5:2	Q494H7:2
CG3289	CG8509	CG3289-PA	CG8509-PA	Q24466:2-Q9VQQ0:2	Q9VXN8:2
CG33092	CG6661	CG33092-PF	CG6661-PA	Q8T0Q8:2	Q95TY8:2
CG13473	CG3315	CG13473-PA	CG3315-PA	Q9VUG9:2	Q8IFW4:2
CG14088	CG33460	CG14088-PA	CG33460-PA	Q9VVX9:2	Q4V532:2-Q4V568:2
CG1950	CG3431	CG1950-PA	CG3431-PA	Q8T487:2-Q9VYQ3:1	Q9XZ61:2
CG31835	CG3526	CG31835-PA	CG3526-PB	Q7KT86:2	Q4V488:2-Q4V4M8:2-Q8IRV4:2-Q9NEG2:2-Q9W4V2:2
CG3534	CG3544	CG3534-PA	CG3544-PA	Q9VEQ0:2	Q9VPT2:2
CG3566	CG5157	CG3566-PB	CG5157-PA	Q8IRR0:1	Q9VUZ3:2
CG3668	CG5069	CG3668-PA	CG5069-PA	Q02361:2	P32027:2-Q53YH1:2
CG14511	CG3774	CG14511-PA	CG3774-PB	Q9VAN9:2	Q9W429:2
CG3917	CG7716	CG3917-PA	CG7716-PA	Q5BIB1:2-Q8IQW7:2-Q9XYP7:1	Q5BHX4:2-Q9VS91:1
CG15551	CG3977	CG15551-PA	CG3977-PA	Q9VA22:2	Q8MQM5:2-Q9W3X9:1
CG3988	CG6208	CG3988-PA	CG6208-PA	Q9U6R9:2	Q9VH25:1
CG4003	CG9750	CG4003-PA	CG9750-PA	Q9VH07:1	Q9V3K3:1
CG18290	CG4027	CG18290-PB	CG4027-PB	P10981:1	P10987:1
CG4147	CG4264	CG4147-PC	CG4264-PF	P29844:2	P11147:1
CG2916	CG4173	CG2916-PA	CG4173-PA	Q7KLG8:2	P54359:1
CG4178	CG6806	CG4178-PA	CG6806-PA	P11996:2	Q24388:1
CG10700	CG4199	CG10700-PA	CG4199-PF	Q4QQA0:2-Q4V5T4:2	O77266:2-Q7KVZ3:2-Q960D4:2
CG10328	CG4211	CG10328-PA	CG4211-PB	Q24113:1-Q7JPC7:2-Q8MS20:2	Q8IR16:2
CG4254	CG6873	CG4254-PA	CG6873-PA	P45594:1	Q9VWR1:1
CG16783	CG4274	CG16783-PA	CG4274-PA	Q9W1F6:2	Q24044:2-Q6NR32:2
CG4341	CG5038	CG4341-PA	CG5038-PA	Q9V3X5:2	Q9VF81:1
CG33127	CG4386	CG33127-PA	CG4386-PA	Q86B58:2	Q9W2C8:2
CG16848	CG4407	CG16848-PA	CG4407-PA	Q8MZ99:2	Q8IR76:2-Q9VYI5:2
CG4448	CG7704	CG4448-PA	CG7704-PA	Q9VCN9:2	P49846:1
CG4546	CG5144	CG4546-PA	CG5144-PA	Q9VF23:2	Q6NLA0:2-Q8T8X7:2-Q9VST4:1
CG17268	CG4569	CG17268-PA	CG4569-PA	Q24178:2	Q27575:2
CG10932	CG4600	CG10932-PA	CG4600-PA	Q9W3N9:2	Q9VL70:2
CG31115	CG4802	CG31115-PA	CG4802-PA	Q6NLJ1:2	Q9V813:1
CG17904	CG4858	CG17904-PA	CG4858-PA	Q9VJI9:2	Q9VPD2:2
CG10467	CG4988	CG10467-PA	CG4988-PA	Q8MT28:2-Q9VRU1:2	Q4V6I2:2-Q9VKF7:2
CG2887	CG5001	CG2887-PA	CG5001-PA	Q9W2U5:2	Q5BIK1:2-Q9VPY9:1
CG5014	CG7919	CG5014-PC	CG7919-PA	Q7KVX4:2-Q9W4N8:2	Q9VSD3:2
CG3708	CG5017	CG3708-PA	CG5017-PA	Q9U1L4:2	Q9VAZ1:2
CG5025	CG8553	CG5025-PA	CG8553-PB	Q9VKY8:2	O18373:1
CG31003	CG5182	CG31003-PA	CG5182-PA	P83101:2	Q7KKI9:2-Q9VK37:2
CG5195	CG8896	CG5195-PA	CG8896-PA	Q6NR19:2-Q9VPF0:2	Q24591:2-Q2XXS4:2-Q7JPR9:2-Q961H0:2
CG4483	CG5196	CG4483-PA	CG5196-PA	Q8MSL3:2-Q9VSV3:1	Q8SWX8:2-Q9VG80:2
CG3025	CG5229	CG3025-PA	CG5229-PA	O02193:1	Q7YTZ9:2-Q9NHW0:2-Q9VM15:2
CG5241	CG7860	CG5241-PA	CG7860-PA	Q9VUX9:2	Q9VXT7:1
CG5254	CG9582	CG5254-PA	CG9582-PA	Q8SZN6:2-Q9V3T2:2	Q9VLF1:2
CG12385	CG5255	CG12385-PA	CG5255-PA	P42278:2	Q9VEM5:2
CG1409	CG5268	CG1409-PA	CG5268-PA	Q8MZ64:2-Q9W3P5:2	Q9VF08:2
CG17068	CG5319	CG17068-PA	CG5319-PA	Q9VR80:2	Q86M55:2-Q9VEL0:2
CG3057	CG5646	CG3057-PD	CG5646-PA	Q9VQG4:2	Q9VB24:2
CG5703	CG6485	CG5703-PA	CG6485-PA	Q7JYN2:2-Q9VX36:1	Q9VVF0:2
CG5820	CG7250	CG5820-PD	CG7250-PA	Q24007:2-Q6AWQ3:2-Q7JNM8:2-Q8MLT4:1-Q95PA9:2	Q6NN49:2-Q95RV9:2-Q9NBK9:2-Q9VUN0:2
CG5826	CG6888	CG5826-PA	CG6888-PA	Q9VEJ0:2	Q9VUM4:2
CG5925	CG7923	CG5925-PA	CG7923-PA	Q9N9Z8:2-Q9VG68:2	Q4V3U6:2-Q9NFT2:2-Q9VTD4:2
CG5814	CG5940	CG5814-PA	CG5940-PA	Q9I7I0:1	P14785:2
CG11251	CG6028	CG11251-PA	CG6028-PA	Q9VU50:2	Q95SI7:2
CG33160	CG6041	CG33160-PA	CG6041-PA	Q4V3V2:2	Q9W454:2
CG32277	CG6048	CG32277-PA	CG6048-PA	Q4V3L0:2	Q4V6J8:2-Q9W453:2
CG6074	CG9235	CG6074-PA	CG9235-PA	Q6NLI8:2-Q9VB76:2	Q8MTV2:2-Q9W2Q2:1
CG6142	CG9519	CG6142-PA	CG9519-PA	Q9VBG8:2	Q9VY09:2
CG1898	CG6382	CG1898-PA	CG6382-PA	Q86NR4:2-Q95SK5:2-Q9W074:1	P91944:2-Q9VK85:2
CG17198	CG6627	CG17198-PA	CG6627-PA	Q9VBM8:2	Q9VKN8:2
CG10956	CG6717	CG10956-PA	CG6717-PA	Q3HKQ7:2-Q4V3G2:2-Q4V3Q3:2	Q4V4T7:2-Q4V6K6:2-Q9VLZ8:2
CG15676	CG6719	CG15676-PA	CG6719-PA	Q8T965:2	Q86PA8:2-Q9VGP6:1
CG11910	CG6749	CG11910-PA	CG6749-PA	Q9VBR3:2	Q9VT44:2
CG2116	CG6792	CG2116-PA	CG6792-PA	Q95RT8:2-Q9W3J9:2	Q95TH6:2-Q9VKC4:2
CG4701	CG6842	CG4701-PA	CG6842-PA	Q8MZ76:2-Q9V3Q1:2	Q9Y162:2
CG10920	CG6851	CG10920-PA	CG6851-PC	Q8MTA7:2-Q9W3P6:2	Q9V3Y4:2
CG3843	CG7283	CG3843-PA	CG7283-PA	Q9VFE0:2	Q8IGE1:2-Q9VTP4:1
CG2137	CG7311	CG2137-PA	CG7311-PA	Q6AWE4:2-Q6NN90:2	Q7KTA9:2-Q8IHF5:2-Q8MR87:2
CG11029	CG7365	CG11029-PA	CG7365-PA	Q9VMM8:2	Q9VW80:2
CG12446	CG7384	CG12446-PA	CG7384-PA	Q9VR70:2	Q9VKU2:2
CG5083	CG7413	CG5083-PA	CG7413-PA	Q9NIS1:2-Q9VF04:2	Q24472:1
CG32439	CG7576	CG32439-PA	CG7576-PA	Q4V496:2-Q4V4D6:2	P25228:1
CG31937	CG7601	CG31937-PA	CG7601-PA	Q95TP5:2-Q9VQ39:2	Q9Y140:2
CG5662	CG8004	CG5662-PA	CG8004-PA	Q8T4F2:2	Q9VW58:2
CG5361	CG8105	CG5361-PA	CG8105-PA	Q4V6T1:2-Q9VH28:2	Q9VXS8:2
CG3473	CG8188	CG3473-PA	CG8188-PA	Q9VJS5:2	Q9VX25:2
CG17957	CG8247	CG17957-PA	CG8247-PA	P07666:1	Q8SYP8:2
CG8186	CG8310	CG8186-PA	CG8310-PA	Q9V7D2:1	Q9NEF6:1
CG4960	CG8331	CG4960-PA	CG8331-PA	Q8T8S3:2-Q9VBM3:1	Q8T9H5:2
CG6990	CG8409	CG6990-PA	CG8409-PA	Q9VCU6:2	P05205:1
CG4408	CG8560	CG4408-PA	CG8560-PA	Q7JVX3:2-Q9VCM8:2	Q961J8:2
CG17633	CG8562	CG17633-PA	CG8562-PA	Q9VL86:2	Q8SXR8:2-Q9VS66:1
CG10881	CG8636	CG10881-PA	CG8636-PA	Q9VDM6:2	Q9W4X7:2
CG10763	CG8770	CG10763-PA	CG8770-PA	Q9W3J1:2	P29829:1
CG18418	CG8790	CG18418-PA	CG8790-PA	Q8SXB4:2-Q9VZ93:2	Q9Y166:2
CG11437	CG8804	CG11437-PA	CG8804-PB	Q9VNU0:2	Q9V576:1
CG32238	CG8918	CG32238-PA	CG8918-PA	Q9VZ97:2	Q961I9:2-Q9VX74:2
CG5755	CG8931	CG5755-PA	CG8931-PA	Q8T905:2-Q9VJA5:2	Q9VXK8:2
CG31787	CG9053	CG31787-PA	CG9053-PA	Q6NNA3:2	Q7KV06:2-Q8T8Q0:2-Q9VXY9:2
CG16957	CG9066	CG16957-PA	CG9066-PA	Q9VJY5:2	Q9VXM4:2
CG31933	CG9168	CG31933-PA	CG9168-PA	Q8MZC9:2-Q9VQ50:2	Q4V550:2-Q4V557:2-Q4V588:2-Q9W0F7:2
CG14305	CG9222	CG14305-PC	CG9222-PA	Q9VE58:2	Q8T4D4:2
CG4706	CG9244	CG4706-PA	CG9244-PB	Q8T4D6:2	Q9VIE8:2
CG11331	CG9455	CG11331-PA	CG9455-PA	Q9V3N1:2	Q8T3Z2:2
CG14529	CG9634	CG14529-PA	CG9634-PA	Q9VAS4:2	Q9XZ14:2
CG8705	CG9699	CG8705-PA	CG9699-PC	P40797:1	Q95RN2:2-Q960I4:2
CG9505	CG9761	CG9505-PA	CG9761-PA	Q8T0S1:2-Q9VME6:2	Q9XZ01:2
CG31742	CG9868	CG31742-PA	CG9868-PA	Q8INY4:2	Q8T8V8:2-Q9W1S5:1
CG10909	CG9888	CG10909-PA	CG9888-PA	Q9VG21:2	Q9W1V3:1
CG3162	CG9998	CG3162-PA	CG9998-PA	Q8T8Y4:2-Q9W1T4:1	Q24562:1
