# Supplementary material for: Burst of Young Retrogenes and Independent Retrogene Formation in Mammals
Source: PLoS One. 2009 Mar 27;4(3):e5040. doi: 10.1371/journal.pone.0005040 (PMC2657826; doi:10.1371/journal.pone.0005040)
Supplement: File S1 — (5.25 MB TAR) [file pone.0005040.s008.tar]

Archive with 68 entries (65 files):
- iosrs
- iosrs/readme.doc
- iosrs/human_chimp
- iosrs/human_chimp/ENSF00000000111.eps
- iosrs/human_chimp/ENSF00000000229.eps
- iosrs/human_chimp/ENSF00000000317.eps
- iosrs/human_chimp/ENSF00000000485.eps
- iosrs/human_chimp/ENSF00000000999.eps
- iosrs/human_chimp/ENSF00000001026.eps
- iosrs/human_chimp/ENSF00000001864.eps
- iosrs/high
- iosrs/high/ENSF00000000022.eps
- iosrs/high/ENSF00000000044.eps
- iosrs/high/ENSF00000000066.eps
- iosrs/high/ENSF00000000076.eps
- iosrs/high/ENSF00000000183.eps
- iosrs/high/ENSF00000000237.eps
- iosrs/high/ENSF00000000260.eps
- iosrs/high/ENSF00000000300.eps
- iosrs/high/ENSF00000000316.eps
- iosrs/high/ENSF00000000329.eps
- iosrs/high/ENSF00000000332.eps
- iosrs/high/ENSF00000000475.eps
- iosrs/high/ENSF00000000537.eps
- iosrs/high/ENSF00000000638.eps
- iosrs/high/ENSF00000000700.eps
- iosrs/high/ENSF00000000790.eps
- iosrs/high/ENSF00000000880.eps
- iosrs/high/ENSF00000000963.eps
- iosrs/high/ENSF00000001049.eps
- iosrs/high/ENSF00000001114.eps
- iosrs/high/ENSF00000001136.eps
- iosrs/high/ENSF00000001186.eps
- iosrs/high/ENSF00000001231.eps
- iosrs/high/ENSF00000001318.eps
- iosrs/high/ENSF00000001325.eps
- iosrs/high/ENSF00000001348.eps
- iosrs/high/ENSF00000001365.eps
- iosrs/high/ENSF00000001410.eps
- iosrs/high/ENSF00000001620.eps
- iosrs/high/ENSF00000001624.eps
- iosrs/high/ENSF00000001746.eps
- iosrs/high/ENSF00000001785.eps
- iosrs/high/ENSF00000001831.eps
- iosrs/high/ENSF00000001844.eps
- iosrs/high/ENSF00000001897.eps
- iosrs/high/ENSF00000001960.eps
- iosrs/high/ENSF00000002030.eps
- iosrs/high/ENSF00000002157.eps
- iosrs/high/ENSF00000002246.eps
- iosrs/high/ENSF00000002361.eps
- iosrs/high/ENSF00000002434.eps
- iosrs/high/ENSF00000002553.eps
- iosrs/high/ENSF00000002585.eps
- iosrs/high/ENSF00000002592.eps
- iosrs/high/ENSF00000002647.eps
- iosrs/high/ENSF00000002805.eps
- iosrs/high/ENSF00000003138.eps
- iosrs/high/ENSF00000004180.eps
- iosrs/high/ENSF00000004371.eps
- iosrs/high/ENSF00000004873.eps
- iosrs/high/ENSF00000005838.eps
- iosrs/high/ENSF00000006319.eps
- iosrs/high/ENSF00000006665.eps
- iosrs/high/ENSF00000008257.eps
- iosrs/high/ENSF00000008275.eps
- iosrs/high/ENSF00000009384.eps
- iosrs/high/ENSF00000000082.eps
